# Supplementary material for: Short-Term Effects of Harassment, Racial Mistreatment, and Incivility (HARM) on Career-Derailing Attitudes: An Experience Sampling Methodology Study
Source: Behav Sci (Basel). 2026 Feb 2;16(2):214. doi: 10.3390/bs16020214 (PMC12938245; doi:10.3390/bs16020214)
Supplement: Supplementary file 1 [file behavsci-16-00214-s001.zip]

Archive with 2 entries (2 files):
- Supplementary S1. Short Term Effects Data Set with Variable labels.xlsx
- Supplementary S2. Short-Term Effect Supplementary Files.pdf
