# Supplementary material for: Short-Term Effects of Harassment, Racial Mistreatment, and Incivility (HARM) on Career-Derailing Attitudes: An Experience Sampling Methodology Study
Source: Behav Sci (Basel). 2026 Feb 2;16(2):214. doi: 10.3390/bs16020214 (PMC12938245; doi:10.3390/bs16020214)
Supplement: Supplementary file 1 [file behavsci-16-00214-s001.zip › Supplementary S1. Short Term Effects Data Set with Variable labels.xlsx]

## Sheet: harm_data
SUBJID	Day	LGender	LbRace	ProgAtt	NegAff	IncivilRC	NegExpRC	MMRaceR	MMGenderR
5	1	2	2	3	1	0	0	0	0
5	2	2	2	3.5	1	0	1	0	0
5	3	2	2	3	1	0	0	0	0
5	4	2	2	3	1	0	0	0	0
5	5	2	2	3.25	1	0	0	0	0
5	7	2	2	3	1.11111	0	0	0	0
5	8	2	2	4	1	0	0	0	0
5	9	2	2	3.25	1	0	0	0	0
5	10	2	2	2.5	1.11111	0	0	0	0
36	1	5	1	3.75	1.88889	0	0	0	1
36	2	5	1	2.75	1	0	0	0	1
36	3	5	1	3	1.33333	0	0	0	1
36	4	5	1	3.25	1.55556	1	1	0	1
36	5	5	1	4	1.22222	0	1	0	1
36	7	5	1	3.25	1	0	0	0	1
36	8	5	1	5	1.11111	0	0	0	1
36	9	5	1	3	1	0	0	0	1
36	10	5	1	3	1	0	0	0	1
40	1	5	5	2.75	2.88889	0	0	1	1
40	2	5	5	3	2.77778	0	0	1	1
40	3	5	5	3	1.88889	0	0	1	1
40	4	5	5	1.75	3.77778	0	0	1	1
40	5	5	5	3.25	3	0	0	1	1
40	6	5	5	999	999	999	999	1	1
40	7	5	5	3.5	1.88889	0	0	1	1
40	8	5	5	999	999	999	999	1	1
40	9	5	5	3.75	2.44444	0	0	1	1
40	10	5	5	4	1.77778	0	0	1	1
53	1	5	3	2.75	2.22222	0	0	0	1
53	2	5	3	3	1.33333	0	0	0	1
53	3	5	3	3	1.33333	0	0	0	1
53	4	5	3	3	1.33333	0	0	0	1
53	5	5	3	3	1.33333	0	0	0	1
53	6	5	3	999	999	999	999	0	1
53	7	5	3	3	1.22222	1	1	0	1
53	8	5	3	3	1.66667	0	0	0	1
53	9	5	3	3	1	0	0	0	1
53	10	5	3	2.75	1	0	0	0	1
64	1	3	1	2.75	1.55556	0	0	1	0
64	2	3	1	2.75	1.44444	0	0	1	0
64	3	3	1	3.75	1.44444	0	0	1	0
64	4	3	1	3.75	1.11111	0	0	1	0
64	5	3	1	4	1	0	0	1	0
64	6	3	1	999	999	999	999	1	0
64	7	3	1	3.75	1	0	0	1	0
64	8	3	1	3	1.66667	1	1	1	0
64	9	3	1	3.25	1.22222	0	0	1	0
64	10	3	1	4	1	0	0	1	0
70	1	5	1	3	1.22222	0	0	1	1
70	2	5	1	2.75	1	0	0	1	1
70	3	5	1	3	1	0	0	1	1
70	4	5	1	3	1	0	0	1	1
70	5	5	1	3	1.11111	0	0	1	1
70	6	5	1	999	999	999	999	1	1
70	7	5	1	3	2.55556	0	0	1	1
70	8	5	1	3	2.11111	0	0	1	1
70	9	5	1	3	2.11111	0	0	1	1
70	10	5	1	3	1.11111	0	1	1	1
80	1	5	3	2.5	1.22222	0	0	0	1
80	2	5	3	2.5	1.44444	0	0	0	1
80	3	5	3	2.75	1.33333	0	0	0	1
80	4	5	3	2.5	1.33333	0	0	0	1
80	5	5	3	2.75	1	0	0	0	1
80	6	5	3	999	999	999	999	0	1
80	7	5	3	3	1.22222	0	0	0	1
80	8	5	3	3.5	1.11111	0	0	0	1
80	9	5	3	2.5	1.11111	0	0	0	1
80	10	5	3	2.5	1.11111	0	0	0	1
109	1	1	1	3	1.66667	0	0	1	1
109	2	1	1	3	1.28571	0	0	1	1
109	3	1	1	3	1.55556	0	0	1	1
109	4	1	1	3	1	0	0	1	1
109	5	1	1	3.25	1	0	0	1	1
109	6	1	1	999	999	999	999	1	1
109	7	1	1	3	1	0	0	1	1
109	8	1	1	3.5	1	0	0	1	1
109	9	1	1	3	1	0	0	1	1
109	10	1	1	3.25	1	0	0	1	1
152	1	3	1	3	2	0	0	0	0
152	2	3	1	2.75	1.44444	0	0	0	0
152	3	3	1	3.5	1.22222	0	0	0	0
152	4	3	1	3	1.55556	0	0	0	0
152	5	3	1	2.5	1	0	0	0	0
152	6	3	1	999	999	999	999	0	0
152	7	3	1	3	1.22222	0	0	0	0
152	8	3	1	3.75	1.33333	0	0	0	0
152	9	3	1	3.75	1.33333	0	0	0	0
152	10	3	1	3.75	1.33333	0	0	0	0
153	1	5	5	3	1.22222	0	0	1	1
153	2	5	5	2	2	0	0	1	1
153	3	5	5	2.5	1	0	0	1	1
153	5	5	5	999	999	999	999	1	1
153	6	5	5	999	999	999	999	1	1
153	7	5	5	3	1.11111	0	0	1	1
153	8	5	5	3.25	1	0	0	1	1
153	9	5	5	3.25	1	0	0	1	1
153	10	5	5	999	999	999	999	1	1
177	1	5	1	3	1.22222	0	0	1	1
177	2	5	1	3.25	1.22222	0	0	1	1
177	3	5	1	4.25	1.11111	0	0	1	1
177	4	5	1	2.25	1.55556	0	0	1	1
177	5	5	1	2	1	0	0	1	1
177	6	5	1	999	999	999	999	1	1
177	7	5	1	4.25	1.11111	0	0	1	1
177	8	5	1	3.25	1.11111	0	0	1	1
177	9	5	1	4.25	1	0	0	1	1
177	10	5	1	3	1.11111	0	0	1	1
194	1	3	3	3.25	1.66667	0	0	1	0
194	2	3	3	3	1.55556	0	0	1	0
194	3	3	3	3	1.44444	0	0	1	0
194	4	3	3	3	1.11111	0	0	1	0
194	5	3	3	3	1	0	0	1	0
194	7	3	3	3	1	0	0	1	0
194	8	3	3	3	1	0	0	1	0
194	9	3	3	3	1	0	0	1	0
194	10	3	3	3	1	0	0	1	0
200	1	3	3	3.75	1.55556	0	0	1	0
200	2	3	3	2.75	1.33333	0	0	1	0
200	3	3	3	3.5	1.33333	0	0	1	0
200	4	3	3	999	999	999	999	1	0
200	5	3	3	2.5	1.88889	1	1	1	0
200	6	3	3	999	999	999	999	1	0
200	7	3	3	4	1.22222	0	0	1	0
200	8	3	3	4.5	1.22222	0	0	1	0
200	9	3	3	3	1.22222	0	0	1	0
200	10	3	3	2.5	1.22222	0	0	1	0
228	1	4	1	999	999	999	999	0	1
228	2	4	1	4.25	1.22222	1	1	0	1
228	3	4	1	3	1	1	1	0	1
228	4	4	1	2.5	1.22222	0	0	0	1
228	5	4	1	3.5	1	0	0	0	1
228	6	4	1	999	999	999	999	0	1
228	7	4	1	3	1.55556	1	1	0	1
228	8	4	1	2.75	1.22222	0	0	0	1
228	9	4	1	3.5	1.55556	0	0	0	1
228	10	4	1	2.5	1	0	0	0	1
234	1	3	1	3	1	0	0	1	0
234	2	3	1	2.75	1.22222	0	0	1	0
234	3	3	1	2.5	1.11111	0	0	1	0
234	4	3	1	3.25	1	0	0	1	0
234	5	3	1	2.75	1	0	0	1	0
234	6	3	1	999	999	999	999	1	0
234	7	3	1	3	1.11111	0	0	1	0
234	8	3	1	3	1	0	0	1	0
234	9	3	1	3	1	0	0	1	0
234	10	3	1	3.25	1	0	0	1	0
264	3	1	1	2.75	1.77778	0	0	0	1
264	4	1	1	1.5	2.55556	1	1	0	1
264	5	1	1	3.5	1.44444	0	0	0	1
264	6	1	1	999	999	999	999	0	1
264	7	1	1	2	1.66667	0	0	0	1
264	8	1	1	3	1.44444	0	0	0	1
264	9	1	1	3	1.33333	0	0	0	1
264	10	1	1	3.25	1.77778	0	0	0	1
267	1	4	2	3	1.66667	0	0	0	1
267	2	4	2	3.5	1	0	0	0	1
267	3	4	2	3	1.44444	0	0	0	1
267	4	4	2	3	1	0	0	0	1
267	5	4	2	3	1.22222	0	0	0	1
267	6	4	2	999	999	999	999	0	1
267	7	4	2	3.25	1	0	0	0	1
267	8	4	2	3	1.33333	0	0	0	1
267	9	4	2	3	1.44444	0	0	0	1
267	10	4	2	3.25	1	0	0	0	1
268	1	5	1	4.5	1.11111	0	0	0	1
268	2	5	1	3	1	0	0	0	1
268	3	5	1	3	1	0	0	0	1
268	4	5	1	3	1	0	0	0	1
268	7	5	1	3	1	0	0	0	1
268	8	5	1	3	1	0	0	0	1
268	9	5	1	3	1	0	0	0	1
269	1	3	1	3	1.11111	1	1	999	0
269	2	3	1	2.5	1.44444	0	0	999	0
269	3	3	1	3	1.55556	0	0	999	0
269	4	3	1	2.75	1.33333	0	0	999	0
269	5	3	1	3.25	1	0	0	999	0
269	6	3	1	999	999	999	999	999	0
269	7	3	1	2.5	1.33333	1	1	999	0
269	8	3	1	2.5	1.44444	0	0	999	0
269	9	3	1	3	1.33333	0	0	999	0
269	10	3	1	2.75	2	0	0	999	0
281	1	3	4	4.25	1.11111	0	0	0	0
281	2	3	4	3	1.11111	0	0	0	0
281	3	3	4	3	1	0	0	0	0
281	4	3	4	3	1	0	0	0	0
281	5	3	4	3	1	0	0	0	0
281	6	3	4	999	999	999	999	0	0
281	7	3	4	3	1	0	0	0	0
281	8	3	4	3	1.11111	1	1	0	0
281	9	3	4	3.75	1	0	0	0	0
281	10	3	4	2.75	1	0	0	0	0
282	1	3	1	2	2.66667	1	1	0	0
282	2	3	1	3	1.33333	0	0	0	0
282	3	3	1	2.25	1.77778	0	0	0	0
282	4	3	1	2.75	1.22222	0	0	0	0
282	5	3	1	3.75	1.66667	0	0	0	0
282	6	3	1	999	999	999	999	0	0
282	7	3	1	3.5	1.55556	0	0	0	0
282	8	3	1	2.25	2.11111	0	1	0	0
282	9	3	1	3.25	2.66667	0	1	0	0
282	10	3	1	1.25	2.33333	0	0	0	0
297	1	2	2	3.25	2.22222	0	1	0	0
297	2	2	2	3	1.44444	0	0	0	0
297	3	2	2	999	999	999	999	0	0
297	4	2	2	2.25	2.77778	0	0	0	0
297	5	2	2	3.25	2	0	0	0	0
297	6	2	2	999	999	999	999	0	0
297	7	2	2	3.25	1.44444	0	0	0	0
297	8	2	2	999	999	999	999	0	0
297	9	2	2	1.75	3	0	0	0	0
297	10	2	2	999	999	999	999	0	0
299	1	3	3	2.5	2.66667	1	1	999	0
299	2	3	3	2.5	2.88889	0	0	999	0
299	3	3	3	2.75	1.88889	0	0	999	0
299	4	3	3	1.75	2.44444	0	0	999	0
299	5	3	3	999	999	999	999	999	0
299	6	3	3	999	999	999	999	999	0
299	7	3	3	2.75	2.77778	0	0	999	0
299	8	3	3	2.5	2.11111	0	0	999	0
299	9	3	3	3.25	2.55556	0	0	999	0
299	10	3	3	999	999	999	999	999	0
300	1	4	4	2.5	1.11111	0	0	0	1
300	2	4	4	3	1.11111	0	0	0	1
300	3	4	4	3.25	1	0	0	0	1
300	4	4	4	2.75	1	0	0	0	1
300	5	4	4	3.5	1	0	0	0	1
300	6	4	4	999	999	999	999	0	1
300	7	4	4	3.5	1	0	0	0	1
300	8	4	4	3.25	1	0	0	0	1
300	9	4	4	3.75	1	0	0	0	1
300	10	4	4	3	1	0	0	0	1
314	1	3	2	3.25	2.11111	0	0	0	0
314	2	3	2	2.75	1.88889	0	0	0	0
314	3	3	2	999	999	999	999	0	0
314	4	3	2	2.75	2.55556	0	0	0	0
314	5	3	2	2.75	1.55556	0	0	0	0
314	6	3	2	999	999	999	999	0	0
314	7	3	2	3	1.55556	0	0	0	0
314	8	3	2	2.25	2.11111	0	0	0	0
314	9	3	2	3.75	1.88889	0	0	0	0
314	10	3	2	3.25	1.11111	0	0	0	0
340	1	5	4	2.75	1	0	0	1	1
340	2	5	4	3	1.33333	0	0	1	1
340	3	5	4	3.25	1.11111	0	0	1	1
340	4	5	4	3	1	0	0	1	1
340	5	5	4	3.25	1	0	0	1	1
340	6	5	4	999	999	999	999	1	1
340	7	5	4	3.25	1	0	0	1	1
340	8	5	4	3.25	1.11111	0	0	1	1
340	9	5	4	3.25	1	0	0	1	1
340	10	5	4	2.75	1.11111	0	0	1	1
341	1	5	4	4	1.88889	0	0	1	1
341	2	5	4	4	1.33333	0	0	1	1
341	3	5	4	4	1.44444	0	0	1	1
341	4	5	4	4	1.44444	0	0	1	1
341	5	5	4	3	1.33333	0	0	1	1
341	6	5	4	999	999	999	999	1	1
341	8	5	4	2.5	1.77778	0	0	1	1
341	9	5	4	4	1.11111	0	0	1	1
341	10	5	4	3.5	1	0	0	1	1
343	1	5	1	4	1.66667	1	1	0	1
343	2	5	1	4.75	1.33333	0	0	0	1
343	3	5	1	3.5	1.77778	0	0	0	1
343	4	5	1	1	2.77778	0	0	0	1
343	5	5	1	3	2.88889	0	0	0	1
343	6	5	1	999	999	999	999	0	1
343	7	5	1	3	1.375	0	0	0	1
343	8	5	1	999	999	999	999	0	1
343	9	5	1	3	1.25	0	0	0	1
343	10	5	1	999	999	999	999	0	1
346	1	5	4	2.75	2.44444	0	0	1	1
346	2	5	4	999	999	999	999	1	1
346	3	5	4	3	1.88889	0	0	1	1
346	4	5	4	2.25	2.22222	0	0	1	1
346	5	5	4	999	999	999	999	1	1
346	6	5	4	999	999	999	999	1	1
346	7	5	4	2.75	2.22222	0	0	1	1
346	8	5	4	2.75	1.33333	0	0	1	1
346	9	5	4	2.75	1.44444	0	0	1	1
346	10	5	4	3	1.88889	0	0	1	1
357	1	5	3	999	999	999	999	1	1
357	2	5	3	999	999	999	999	1	1
357	3	5	3	999	999	999	999	1	1
357	5	5	3	999	999	999	999	1	1
357	6	5	3	999	999	999	999	1	1
357	7	5	3	999	999	999	999	1	1
357	8	5	3	999	999	999	999	1	1
357	9	5	3	999	999	999	999	1	1
357	10	5	3	999	999	999	999	1	1
400	1	3	1	999	999	1	1	1	0
400	2	3	1	3	1.33333	0	0	1	0
400	3	3	1	3.5	1	0	0	1	0
400	4	3	1	4	1	0	0	1	0
400	5	3	1	3.25	1	0	0	1	0
400	6	3	1	999	999	999	999	1	0
400	7	3	1	2.75	1	0	0	1	0
400	8	3	1	2.5	1	0	0	1	0
400	9	3	1	3.25	1	0	0	1	0
400	10	3	1	5	1	0	0	1	0
425	1	5	5	2.5	1.33333	0	0	0	1
425	2	5	5	4	1.11111	1	1	0	1
425	3	5	5	3	1.55556	0	0	0	1
425	4	5	5	3	1	0	0	0	1
425	5	5	5	3	1	0	0	0	1
425	6	5	5	999	999	999	999	0	1
425	7	5	5	2.75	1.33333	0	0	0	1
425	8	5	5	3.25	1.66667	0	0	0	1
425	9	5	5	3.25	1	0	0	0	1
425	10	5	5	3	1	0	0	0	1
448	1	5	4	3.5	1	0	0	1	1
448	2	5	4	3	1	0	0	1	1
448	3	5	4	3	1	0	0	1	1
448	4	5	4	3	1	0	0	1	1
448	5	5	4	3	1.11111	0	0	1	1
448	6	5	4	999	999	999	999	1	1
448	7	5	4	999	999	999	999	1	1
448	8	5	4	999	999	999	999	1	1
448	9	5	4	3	1.11111	0	0	1	1
448	10	5	4	2.75	1	0	0	1	1
467	1	3	1	999	999	999	999	1	0
467	2	3	1	1.5	2.11111	1	1	1	0
467	3	3	1	2.75	1.33333	0	0	1	0
467	4	3	1	2.5	1.55556	0	0	1	0
467	5	3	1	3	1	0	0	1	0
467	6	3	1	999	999	999	999	1	0
467	7	3	1	3	1.875	0	0	1	0
467	8	3	1	2.5	1	0	0	1	0
467	9	3	1	1.75	1.55556	1	1	1	0
467	10	3	1	2.75	1.55556	0	0	1	0
469	1	5	2	4.25	1.77778	0	0	1	1
469	2	5	2	3.75	1.11111	0	0	1	1
469	3	5	2	3.75	1.11111	0	0	1	1
469	4	5	2	3	1	0	0	1	1
469	5	5	2	3.25	1	0	0	1	1
469	6	5	2	999	999	999	999	1	1
469	7	5	2	4.5	1	0	0	1	1
469	8	5	2	4	1	0	0	1	1
469	9	5	2	4	1	0	0	1	1
469	10	5	2	3	1	0	0	1	1
494	1	3	5	999	999	1	1	0	0
494	2	3	5	3.75	2.55556	0	0	0	0
494	3	3	5	2.5	1.88889	0	0	0	0
494	4	3	5	3.25	1.55556	0	0	0	0
494	5	3	5	2.5	1.77778	0	0	0	0
494	6	3	5	999	999	999	999	0	0
494	7	3	5	3	1.22222	1	1	0	0
494	8	3	5	2.75	1.44444	0	0	0	0
494	9	3	5	2.75	1.88889	1	1	0	0
494	10	3	5	4	1.22222	0	0	0	0
496	9	999	999	999	999	999	999	999	999
496	10	999	999	999	999	999	999	999	999
506	1	4	2	999	999	999	999	1	1
506	2	4	2	2.75	2.66667	1	1	1	1
506	3	4	2	3	3	1	1	1	1
506	4	4	2	3	1.22222	0	0	1	1
506	5	4	2	3	1	0	0	1	1
506	6	4	2	999	999	999	999	1	1
506	7	4	2	4	1.25	0	0	1	1
506	8	4	2	3	1.44444	0	0	1	1
506	9	4	2	3	1.22222	0	0	1	1
506	10	4	2	999	999	999	999	1	1
524	2	5	3	2.75	2.66667	1	1	1	1
524	3	5	3	2.75	1.88889	0	0	1	1
524	4	5	3	2.75	2	0	0	1	1
524	7	5	3	2.75	1.77778	0	0	1	1
524	8	5	3	3	1.77778	0	0	1	1
524	9	5	3	3	1.77778	0	0	1	1
524	10	5	3	3	1.66667	0	0	1	1
525	1	4	3	999	999	999	999	1	1
525	2	4	3	999	999	999	999	1	1
525	3	4	3	999	999	999	999	1	1
525	4	4	3	999	999	999	999	1	1
525	5	4	3	999	999	999	999	1	1
525	6	4	3	999	999	999	999	1	1
525	7	4	3	999	999	999	999	1	1
525	8	4	3	999	999	999	999	1	1
525	9	4	3	999	999	999	999	1	1
525	10	4	3	999	999	999	999	1	1
545	1	3	1	3.75	1.44444	0	0	0	0
545	2	3	1	4	1.55556	0	0	0	0
545	3	3	1	3	2	0	0	0	0
545	4	3	1	3.25	2	0	0	0	0
545	5	3	1	3	2.11111	0	0	0	0
545	6	3	1	999	999	999	999	0	0
545	7	3	1	3.5	1.66667	0	0	0	0
545	8	3	1	2.75	3.22222	0	0	0	0
545	9	3	1	2.5	1.55556	0	0	0	0
545	10	3	1	2.75	1.33333	0	0	0	0
551	1	3	1	3.25	1.11111	0	0	1	0
551	2	3	1	999	999	999	999	1	0
551	4	3	1	2.5	1.11111	0	0	1	0
551	5	3	1	3.75	1.11111	0	0	1	0
551	6	3	1	999	999	999	999	1	0
551	7	3	1	2.75	1.11111	0	0	1	0
551	8	3	1	3.75	1	0	0	1	0
551	9	3	1	3	1	0	0	1	0
551	10	3	1	2.75	1	0	0	1	0
553	1	4	1	2.75	2.11111	0	0	0	1
553	2	4	1	2.5	2.33333	0	0	0	1
553	3	4	1	3	1.44444	0	0	0	1
553	4	4	1	4	1.11111	0	0	0	1
553	5	4	1	3.25	1	0	0	0	1
553	6	4	1	999	999	999	999	0	1
553	7	4	1	2.75	1.55556	0	0	0	1
553	8	4	1	3.25	1.77778	0	0	0	1
553	9	4	1	3	1	0	0	0	1
553	10	4	1	2.75	3.11111	0	0	0	1
579	1	3	1	999	999	999	999	1	0
579	2	3	1	999	999	999	999	1	0
579	3	3	1	999	999	999	999	1	0
579	4	3	1	999	999	999	999	1	0
579	5	3	1	999	999	999	999	1	0
579	6	3	1	999	999	999	999	1	0
579	7	3	1	999	999	999	999	1	0
579	8	3	1	999	999	999	999	1	0
579	9	3	1	999	999	999	999	1	0
579	10	3	1	999	999	999	999	1	0
581	1	4	5	2	2.22222	1	1	1	1
581	2	4	5	3.5	1.66667	1	1	1	1
581	3	4	5	3.25	1.22222	1	1	1	1
581	4	4	5	3.25	1.11111	0	0	1	1
581	5	4	5	3	1.11111	0	0	1	1
581	6	4	5	999	999	999	999	1	1
581	7	4	5	3	1.44444	1	1	1	1
581	8	4	5	2.75	1.22222	1	1	1	1
581	9	4	5	2.75	1	0	0	1	1
581	10	4	5	2.75	1.11111	0	0	1	1
593	1	4	1	3.75	1.22222	1	1	0	1
593	2	4	1	2.25	3	1	1	0	1
593	3	4	1	3.5	2.11111	0	1	0	1
593	4	4	1	3	1.77778	1	1	0	1
593	5	4	1	2.25	3	1	1	0	1
593	6	4	1	999	999	999	999	0	1
593	7	4	1	2.25	1.88889	1	1	0	1
593	8	4	1	999	999	999	999	0	1
593	9	4	1	2.5	2.11111	1	1	0	1
593	10	4	1	999	999	1	1	0	1
599	1	4	1	4	1.44444	0	0	0	1
599	2	4	1	3.25	1.66667	0	0	0	1
599	3	4	1	2.5	1.44444	0	0	0	1
599	4	4	1	2	1.33333	0	0	0	1
599	5	4	1	2	1.44444	0	0	0	1
599	6	4	1	999	999	999	999	0	1
599	7	4	1	3	1	0	0	0	1
599	8	4	1	3	1.22222	0	0	0	1
599	9	4	1	3	1.77778	0	0	0	1
599	10	4	1	3	1	0	0	0	1
606	1	1	3	3	2	0	0	0	1
606	2	1	3	3.5	1.22222	0	0	0	1
606	3	1	3	3.25	1.66667	0	0	0	1
606	4	1	3	2.75	1.11111	0	0	0	1
606	5	1	3	3	1	0	0	0	1
606	6	1	3	999	999	999	999	0	1
606	7	1	3	3.25	1	0	0	0	1
606	8	1	3	999	999	999	999	0	1
606	9	1	3	3	1	0	0	0	1
606	10	1	3	3.25	1	0	0	0	1
612	1	4	3	3	1.33333	1	1	1	1
612	2	4	3	3	1.44444	0	0	1	1
612	3	4	3	2.75	1.44444	0	0	1	1
612	4	4	3	2.5	1.44444	0	0	1	1
612	5	4	3	2.75	1.22222	0	0	1	1
612	6	4	3	999	999	999	999	1	1
612	7	4	3	2	1.66667	0	0	1	1
612	8	4	3	2.75	1.55556	0	0	1	1
612	9	4	3	3	1.44444	0	0	1	1
612	10	4	3	3.25	1.33333	0	0	1	1
614	1	4	4	3.75	2.22222	1	1	1	1
614	2	4	4	2.75	1.55556	0	0	1	1
614	3	4	4	2.5	1.33333	0	0	1	1
614	4	4	4	3.5	1.55556	0	0	1	1
614	5	4	4	3.75	1.44444	0	0	1	1
614	6	4	4	999	999	999	999	1	1
614	7	4	4	3.25	1.33333	0	0	1	1
614	8	4	4	3.75	1.44444	0	0	1	1
614	9	4	4	3.25	1.11111	0	0	1	1
614	10	4	4	3	1.66667	0	0	1	1
618	1	3	3	4.75	1.11111	0	0	1	0
618	2	3	3	3	1.11111	0	0	1	0
618	3	3	3	2.25	1.55556	0	0	1	0
618	4	3	3	4.25	1	0	0	1	0
618	5	3	3	5	1	0	0	1	0
618	6	3	3	999	999	999	999	1	0
618	7	3	3	4.75	1	0	0	1	0
618	9	3	3	5	1	0	0	1	0
618	10	3	3	5	1	0	0	1	0
627	1	3	5	2.75	1.22222	0	0	0	0
627	2	3	5	3.75	1.11111	0	0	0	0
627	3	3	5	4	1	0	0	0	0
627	4	3	5	3.25	1	0	0	0	0
627	5	3	5	999	999	999	999	0	0
627	6	3	5	999	999	999	999	0	0
627	7	3	5	1	1.88889	0	0	0	0
627	8	3	5	999	999	999	999	0	0
627	9	3	5	3	1	0	0	0	0
627	10	3	5	3	1.11111	0	0	0	0
631	1	5	5	3	1.44444	0	0	1	1
631	2	5	5	3	1.22222	0	0	1	1
631	3	5	5	3	1.11111	0	0	1	1
631	4	5	5	3	1.44444	0	0	1	1
631	5	5	5	3.25	1	0	0	1	1
631	6	5	5	999	999	999	999	1	1
631	7	5	5	3	1.44444	0	0	1	1
631	8	5	5	3.5	1	0	0	1	1
631	9	5	5	3.25	1	0	0	1	1
631	10	5	5	3	1	0	0	1	1
632	1	5	3	2.5	1.11111	0	0	1	1
632	2	5	3	3	2.88889	0	0	1	1
632	3	5	3	3	1	0	0	1	1
632	4	5	3	3.25	1.11111	0	0	1	1
632	5	5	3	3.5	1.11111	0	0	1	1
632	6	5	3	999	999	999	999	1	1
632	7	5	3	3	1	0	0	1	1
632	8	5	3	3.5	1	0	0	1	1
632	10	5	3	2.75	1	0	0	1	1
645	1	5	5	2.75	1.22222	0	0	0	1
645	2	5	5	999	999	999	999	0	1
645	3	5	5	3.5	1.11111	0	0	0	1
645	4	5	5	3	1.22222	0	0	0	1
645	5	5	5	3	1.11111	0	0	0	1
645	6	5	5	999	999	999	999	0	1
645	7	5	5	3.25	1	0	0	0	1
645	8	5	5	2.75	1.11111	0	0	0	1
645	9	5	5	2.75	1.11111	0	0	0	1
645	10	5	5	2.75	1	0	0	0	1
646	1	2	1	3.5	1.33333	0	1	999	0
646	2	2	1	2.75	1.44444	0	0	999	0
646	3	2	1	3	1.22222	0	1	999	0
646	4	2	1	3	1.22222	0	0	999	0
646	5	2	1	2.75	2.33333	0	0	999	0
646	6	2	1	999	999	999	999	999	0
646	7	2	1	2.75	2.44444	1	1	999	0
646	8	2	1	2.75	2.22222	0	0	999	0
646	9	2	1	3	1.77778	1	1	999	0
646	10	2	1	3.25	1.55556	0	0	999	0
655	1	2	2	2.5	1.22222	0	0	0	0
655	2	2	2	2.5	1.77778	1	1	0	0
655	3	2	2	4	1.11111	0	0	0	0
655	4	2	2	3.75	1.66667	0	0	0	0
655	5	2	2	4	1.11111	0	0	0	0
655	6	2	2	999	999	999	999	0	0
655	7	2	2	4	1	0	0	0	0
655	8	2	2	4	1.22222	0	0	0	0
655	9	2	2	1.75	1.33333	0	0	0	0
655	10	2	2	4	1.33333	0	0	0	0
671	1	5	5	3.5	2.33333	0	0	0	1
671	2	5	5	2.75	2.33333	0	0	0	1
671	3	5	5	2.75	2.22222	0	0	0	1
671	4	5	5	3.75	2.55556	0	0	0	1
671	5	5	5	3.25	2.11111	0	0	0	1
671	6	5	5	999	999	999	999	0	1
671	7	5	5	3	3	0	0	0	1
671	8	5	5	3	2.55556	0	0	0	1
671	9	5	5	3.25	2.11111	0	0	0	1
671	10	5	5	2.5	2.55556	0	0	0	1
688	1	3	3	2.5	2.44444	0	0	1	0
688	2	3	3	2.25	2.33333	0	0	1	0
688	3	3	3	2.75	1.33333	0	0	1	0
688	4	3	3	3	1.22222	0	0	1	0
688	5	3	3	3	2	0	0	1	0
688	6	3	3	999	999	999	999	1	0
688	7	3	3	2.75	1.22222	0	0	1	0
688	8	3	3	3	1.77778	0	0	1	0
688	9	3	3	3	1.33333	0	0	1	0
688	10	3	3	2.25	2	0	0	1	0
701	1	4	1	2	2.33333	0	0	1	1
701	2	4	1	2.75	2.22222	0	0	1	1
701	3	4	1	2.75	2.55556	0	0	1	1
701	4	4	1	2	2.55556	1	1	1	1
701	5	4	1	2.75	3	0	0	1	1
701	6	4	1	999	999	999	999	1	1
701	7	4	1	3	2	0	0	1	1
701	8	4	1	2.5	3	1	1	1	1
701	9	4	1	2.5	2.55556	0	0	1	1
701	10	4	1	2.5	2.33333	0	0	1	1
703	1	5	1	3.25	1	1	1	1	1
703	2	5	1	4.25	1	0	0	1	1
703	3	5	1	4.25	1	0	0	1	1
703	4	5	1	4	1	0	0	1	1
703	5	5	1	3.25	1	0	0	1	1
703	7	5	1	3	1	0	0	1	1
703	8	5	1	2.75	1	0	0	1	1
703	9	5	1	2.75	1	0	0	1	1
703	10	5	1	3.25	1.11111	0	0	1	1
714	1	3	5	3.25	1.33333	0	0	0	0
714	2	3	5	3	1.33333	0	0	0	0
714	3	3	5	3	1.33333	0	0	0	0
714	4	3	5	3	1	0	0	0	0
714	5	3	5	3	1	0	0	0	0
714	6	3	5	999	999	999	999	0	0
714	7	3	5	3	1	0	0	0	0
714	8	3	5	3	1.44444	0	0	0	0
714	9	3	5	3	1.11111	0	0	0	0
714	10	3	5	3	1	0	0	0	0
747	1	2	1	3.25	2.55556	1	1	0	0
747	2	2	1	3.25	1.88889	0	0	0	0
747	3	2	1	3	1.55556	0	0	0	0
747	4	2	1	4	1.44444	0	0	0	0
747	5	2	1	3.75	1.44444	0	0	0	0
747	6	2	1	999	999	999	999	0	0
747	7	2	1	3.5	1.66667	0	0	0	0
747	8	2	1	3.75	1.55556	0	0	0	0
747	9	2	1	2.5	2.22222	0	0	0	0
747	10	2	1	3	1.77778	0	0	0	0
756	1	1	3	3	1.66667	0	0	0	1
756	2	1	3	3	1.55556	0	0	0	1
756	3	1	3	3	1.22222	0	0	0	1
756	4	1	3	3	1.33333	0	0	0	1
756	5	1	3	3	1.22222	0	0	0	1
756	6	1	3	999	999	999	999	0	1
756	7	1	3	3.5	1	0	0	0	1
756	8	1	3	3	1	0	0	0	1
756	9	1	3	3	1.22222	0	0	0	1
756	10	1	3	3.25	1.11111	0	0	0	1
762	1	2	3	3	1.77778	1	1	0	0
762	2	2	3	3.25	1	0	0	0	0
762	3	2	3	2.5	1.22222	0	0	0	0
762	4	2	3	3	1	0	0	0	0
762	5	2	3	2.75	1	0	0	0	0
762	6	2	3	999	999	999	999	0	0
762	7	2	3	3.5	1	0	0	0	0
762	8	2	3	3	1.22222	0	0	0	0
762	9	2	3	3.25	1.11111	0	0	0	0
762	10	2	3	3.25	1.11111	0	0	0	0
812	1	5	3	2.5	2.11111	0	0	0	1
812	2	5	3	999	999	999	999	0	1
812	3	5	3	3	1.11111	0	1	0	1
812	4	5	3	2.5	1.77778	0	0	0	1
812	5	5	3	3	2.33333	0	0	0	1
812	6	5	3	999	999	999	999	0	1
812	7	5	3	3	2	0	0	0	1
812	8	5	3	3	1.33333	0	0	0	1
812	9	5	3	2.75	2.11111	0	0	0	1
812	10	5	3	3	1.55556	1	1	0	1
851	1	1	1	3	1.33333	1	1	0	1
851	2	1	1	3.25	1.22222	1	1	0	1
851	3	1	1	3.5	1.22222	0	0	0	1
851	4	1	1	3	1.11111	0	0	0	1
851	5	1	1	2.75	1	0	0	0	1
851	6	1	1	999	999	999	999	0	1
851	7	1	1	999	999	999	999	0	1
851	8	1	1	3	1	0	0	0	1
851	9	1	1	3.75	1.33333	0	0	0	1
851	10	1	1	3.75	1	0	0	0	1
861	1	3	2	3	1.11111	0	0	999	0
861	2	3	2	3.25	1.22222	0	0	999	0
861	3	3	2	3.5	1.22222	0	0	999	0
861	4	3	2	4	1.11111	0	0	999	0
861	7	3	2	3	1.55556	0	0	999	0
861	8	3	2	3	1.11111	0	0	999	0
861	9	3	2	3.25	1	0	0	999	0
862	1	2	3	3.75	1.33333	1	1	0	0
862	2	2	3	3.5	1.11111	0	0	0	0
862	3	2	3	3	1.22222	0	0	0	0
862	4	2	3	3.25	1.22222	0	0	0	0
862	5	2	3	3	2.33333	0	0	0	0
862	6	2	3	999	999	999	999	0	0
862	7	2	3	3.75	1	0	0	0	0
862	8	2	3	3.5	1.11111	0	0	0	0
862	9	2	3	3	1	0	0	0	0
862	10	2	3	3.25	1	0	0	0	0
866	1	3	1	2.75	1.33333	1	1	1	0
866	2	3	1	3	1.11111	0	0	1	0
866	3	3	1	4	1	0	0	1	0
866	4	3	1	3.75	1.22222	0	0	1	0
866	5	3	1	3	1.11111	0	0	1	0
866	6	3	1	999	999	999	999	1	0
866	7	3	1	3	1	0	0	1	0
866	8	3	1	2.5	1.44444	0	0	1	0
866	9	3	1	3.25	1.44444	0	0	1	0
866	10	3	1	3.25	1	0	0	1	0
882	1	1	1	3.75	1.55556	0	0	0	1
882	2	1	1	3	1.33333	0	0	0	1
882	3	1	1	3.75	1	0	0	0	1
882	4	1	1	4	1	0	0	0	1
882	5	1	1	3	1	0	0	0	1
882	6	1	1	999	999	999	999	0	1
882	7	1	1	4.75	1	0	0	0	1
882	8	1	1	3	1	0	0	0	1
882	9	1	1	4.75	1	0	0	0	1
882	10	1	1	5	1	0	0	0	1
884	1	4	1	3	1.88889	0	1	1	1
884	2	4	1	3	1.55556	0	0	1	1
884	3	4	1	999	999	999	999	1	1
884	4	4	1	3	1.55556	0	0	1	1
884	5	4	1	3	1.44444	0	1	1	1
884	6	4	1	999	999	999	999	1	1
884	7	4	1	2.5	2	1	1	1	1
884	8	4	1	3.75	1.66667	0	0	1	1
884	9	4	1	4	1	0	0	1	1
884	10	4	1	3.5	2.44444	0	1	1	1
913	1	4	1	2.75	1.33333	0	0	1	1
913	2	4	1	3.25	1.11111	0	0	1	1
913	3	4	1	3	1.33333	0	1	1	1
913	4	4	1	3	1.11111	0	0	1	1
913	5	4	1	3	1.11111	0	0	1	1
913	6	4	1	999	999	999	999	1	1
913	7	4	1	3	1	0	0	1	1
913	8	4	1	3	1.66667	0	0	1	1
913	9	4	1	3	1	0	0	1	1
913	10	4	1	3	1	0	0	1	1
925	1	5	4	3.25	1.88889	0	0	1	1
925	2	5	4	3.25	1.44444	0	0	1	1
925	3	5	4	999	999	999	999	1	1
925	4	5	4	3	1.55556	0	0	1	1
925	5	5	4	3	1.44444	0	0	1	1
925	6	5	4	999	999	999	999	1	1
925	7	5	4	3.75	1	0	0	1	1
925	8	5	4	999	999	999	999	1	1
925	9	5	4	2.75	1.22222	0	0	1	1
925	10	5	4	2.75	1	0	0	1	1
930	1	999	999	3.5	1.88889	0	0	999	999
930	2	999	999	3.25	1.55556	0	0	999	999
930	3	999	999	3.75	1.77778	0	0	999	999
930	4	999	999	999	999	999	999	999	999
930	5	999	999	3.5	1.66667	0	0	999	999
930	7	999	999	3.25	2.11111	0	0	999	999
930	8	999	999	3.75	1.55556	0	0	999	999
930	9	999	999	2.75	1.66667	0	0	999	999
930	10	999	999	2.75	2	0	0	999	999
943	1	5	3	1.5	1.66667	0	0	1	1
943	2	5	3	1.25	1.77778	0	0	1	1
943	3	5	3	2.25	1.55556	0	0	1	1
943	4	5	3	2.75	1.77778	1	1	1	1
943	5	5	3	3	1.66667	0	0	1	1
943	6	5	3	999	999	999	999	1	1
943	7	5	3	3	1.88889	0	0	1	1
943	8	5	3	2.75	1.55556	0	0	1	1
943	9	5	3	3.5	1.22222	0	0	1	1
943	10	5	3	2.75	1	0	0	1	1
954	1	3	3	3.5	1.44444	0	0	0	0
954	2	3	3	2.75	1.11111	0	0	0	0
954	3	3	3	3	1	0	0	0	0
954	4	3	3	3	1.33333	0	0	0	0
954	5	3	3	3	1	0	0	0	0
954	6	3	3	999	999	999	999	0	0
954	7	3	3	2.5	1.55556	0	0	0	0
954	8	3	3	3.5	1	0	0	0	0
954	9	3	3	2.75	1	0	0	0	0
954	10	3	3	3.25	1.44444	0	0	0	0
963	1	5	5	1	3.77778	0	0	1	1
963	2	5	5	2.75	1.33333	0	0	1	1
963	3	5	5	2.75	1	0	0	1	1
963	4	5	5	3	1.11111	0	0	1	1
963	5	5	5	3	1.22222	0	0	1	1
963	6	5	5	999	999	999	999	1	1
963	7	5	5	3	2.22222	0	0	1	1
963	8	5	5	3.5	1.33333	0	0	1	1
963	9	5	5	4.25	1.22222	0	0	1	1
963	10	5	5	2.5	1.22222	0	0	1	1
968	1	5	1	999	999	999	999	1	1
968	2	5	1	3.75	2.44444	0	0	1	1
968	3	5	1	999	999	999	999	1	1
968	4	5	1	2.5	1.77778	0	0	1	1
968	5	5	1	2.5	2	1	1	1	1
968	6	5	1	999	999	999	999	1	1
968	7	5	1	3	1.22222	0	0	1	1
968	8	5	1	999	999	999	999	1	1
968	9	5	1	3.75	1.33333	0	0	1	1
968	10	5	1	3.5	2.11111	0	0	1	1
999	1	5	1	999	999	0	0	1	1
999	2	5	1	999	999	999	999	1	1
999	3	5	1	999	999	999	999	1	1
999	4	5	1	999	999	999	999	1	1
999	5	5	1	999	999	999	999	1	1
999	6	5	1	999	999	999	999	1	1
999	8	5	1	999	999	999	999	1	1
999	10	5	1	999	999	999	999	1	1
1002	1	3	5	3.25	1	0	0	999	0
1002	2	3	5	3.75	1	1	1	999	0
1002	3	3	5	999	999	999	999	999	0
1002	4	3	5	3	1.11111	0	0	999	0
1002	5	3	5	3.5	1	0	0	999	0
1002	6	3	5	999	999	999	999	999	0
1002	7	3	5	999	999	999	999	999	0
1002	8	3	5	3.5	1	0	0	999	0
1002	9	3	5	2.5	1.11111	0	0	999	0
1002	10	3	5	3	1.11111	0	0	999	0
1013	1	3	1	3	1.11111	1	1	1	0
1013	3	3	1	3	1.33333	0	0	1	0
1013	4	3	1	2.75	1.55556	0	0	1	0
1013	5	3	1	3	1.33333	0	0	1	0
1013	6	3	1	999	999	999	999	1	0
1013	7	3	1	3	1.22222	0	0	1	0
1013	8	3	1	3	1.55556	0	0	1	0
1013	9	3	1	3	1.55556	0	0	1	0
1013	10	3	1	999	999	999	999	1	0
1020	1	5	3	2.75	1.33333	0	0	0	1
1020	2	5	3	2.75	1.55556	0	0	0	1
1020	3	5	3	3	1.11111	0	0	0	1
1020	4	5	3	3	1.44444	0	0	0	1
1020	5	5	3	2.5	1.22222	0	0	0	1
1020	6	5	3	999	999	999	999	0	1
1020	7	5	3	2.75	1.33333	0	0	0	1
1020	8	5	3	2.75	1.22222	0	0	0	1
1020	9	5	3	3.25	1	0	0	0	1
1020	10	5	3	3.25	1	0	0	0	1
1071	1	3	2	4	1.11111	0	0	0	0
1071	2	3	2	5	1.22222	0	0	0	0
1071	3	3	2	5	1	0	0	0	0
1071	4	3	2	4.5	1	0	0	0	0
1071	5	3	2	4	1.33333	0	0	0	0
1071	7	3	2	4.5	1	0	0	0	0
1071	8	3	2	4.5	1	0	0	0	0
1071	9	3	2	4.75	1.22222	0	0	0	0
1071	10	3	2	5	1	0	0	0	0
1096	1	1	1	2.75	1.66667	0	0	0	1
1096	2	1	1	3	1.55556	0	0	0	1
1096	3	1	1	999	999	999	999	0	1
1096	4	1	1	3	1.33333	0	0	0	1
1096	5	1	1	2.75	1.22222	0	0	0	1
1096	6	1	1	999	999	999	999	0	1
1096	7	1	1	3	1.11111	0	0	0	1
1096	8	1	1	3	1.22222	0	0	0	1
1096	9	1	1	3	1	0	0	0	1
1096	10	1	1	3	1	0	1	0	1
1103	1	1	1	3.25	1.77778	0	1	0	1
1103	2	1	1	3.25	1	0	0	0	1
1103	3	1	1	4.5	1	0	0	0	1
1103	4	1	1	3	1.11111	0	0	0	1
1103	5	1	1	2.75	1	0	0	0	1
1103	6	1	1	999	999	999	999	0	1
1103	7	1	1	3.5	1	0	0	0	1
1103	8	1	1	3.5	1	0	0	0	1
1103	9	1	1	3	1	0	0	0	1
1103	10	1	1	3	1	0	0	0	1
1115	1	5	5	3	2.11111	0	0	999	1
1115	2	5	5	3.75	1.55556	0	0	999	1
1115	3	5	5	3	1.55556	0	0	999	1
1115	4	5	5	3	1.22222	0	0	999	1
1115	5	5	5	2.25	2.11111	0	0	999	1
1115	6	5	5	999	999	999	999	999	1
1115	7	5	5	3.25	1.66667	0	0	999	1
1115	8	5	5	3.25	1.66667	0	0	999	1
1115	9	5	5	4	1.22222	0	0	999	1
1115	10	5	5	3	1.22222	0	0	999	1
1116	1	3	3	3.25	2.77778	0	0	1	0
1116	2	3	3	2.25	2.77778	0	0	1	0
1116	3	3	3	3.5	2	0	0	1	0
1116	4	3	3	2.25	2.22222	0	0	1	0
1116	5	3	3	999	999	999	999	1	0
1116	6	3	3	999	999	999	999	1	0
1116	7	3	3	3.25	1.44444	0	0	1	0
1116	8	3	3	3.25	1.33333	0	0	1	0
1116	9	3	3	4	1.33333	0	0	1	0
1116	10	3	3	3.75	1.44444	0	0	1	0
1181	1	3	1	3.5	1.22222	0	0	0	0
1181	2	3	1	4	1.33333	0	0	0	0
1181	3	3	1	2.5	1.55556	0	0	0	0
1181	4	3	1	4	1.44444	0	0	0	0
1181	5	3	1	4.25	1.22222	0	0	0	0
1181	6	3	1	999	999	999	999	0	0
1181	7	3	1	3.5	1	0	0	0	0
1181	8	3	1	2.5	1.44444	0	0	0	0
1181	9	3	1	3	1	0	0	0	0
1181	10	3	1	2.75	1.44444	0	0	0	0
1191	1	4	2	3.25	1.33333	1	1	1	1
1191	2	4	2	3	1.44444	1	1	1	1
1191	3	4	2	3	1.77778	1	1	1	1
1191	4	4	2	3	1.66667	1	1	1	1
1191	5	4	2	3	2.11111	1	1	1	1
1191	6	4	2	999	999	999	999	1	1
1191	7	4	2	3	1.66667	0	0	1	1
1191	8	4	2	3	1.55556	0	0	1	1
1191	9	4	2	3	1.77778	0	0	1	1
1191	10	4	2	3	1.66667	0	0	1	1
1265	1	4	4	3.5	1.88889	1	1	0	1
1265	2	4	4	3	1.88889	0	0	0	1
1265	3	4	4	3	1	1	1	0	1
1265	4	4	4	2.75	1.66667	0	0	0	1
1265	5	4	4	3	1.55556	0	0	0	1
1265	6	4	4	999	999	999	999	0	1
1265	7	4	4	3.25	1.55556	0	0	0	1
1265	8	4	4	3.25	1.44444	0	0	0	1
1265	9	4	4	2.25	2.33333	0	0	0	1
1265	10	4	4	3.5	1.44444	0	0	0	1
1272	1	4	4	3.25	2	0	0	1	1
1272	2	4	4	3	1.44444	0	0	1	1
1272	3	4	4	2.75	1.66667	0	0	1	1
1272	4	4	4	999	999	999	999	1	1
1272	5	4	4	999	999	999	999	1	1
1272	6	4	4	999	999	999	999	1	1
1272	7	4	4	3	1.11111	0	0	1	1
1272	8	4	4	3	1.44444	0	0	1	1
1272	9	4	4	2.75	1	0	0	1	1
1272	10	4	4	999	999	999	999	1	1
1291	1	4	1	3.25	1.66667	0	0	1	1
1291	2	4	1	3.5	1.11111	0	0	1	1
1291	3	4	1	3	1.22222	1	1	1	1
1291	4	4	1	2.75	1.11111	0	0	1	1
1291	5	4	1	3	1.77778	0	0	1	1
1291	6	4	1	999	999	999	999	1	1
1291	7	4	1	3.5	1.44444	0	0	1	1
1291	8	4	1	999	999	999	999	1	1
1291	9	4	1	3	1.66667	0	0	1	1
1291	10	4	1	2.5	1.11111	0	0	1	1
1312	1	2	3	3	1	0	1	1	0
1312	2	2	3	2.75	1.11111	0	0	1	0
1312	3	2	3	3	1.22222	0	0	1	0
1312	4	2	3	3.75	1	0	0	1	0
1312	5	2	3	3.25	1	0	0	1	0
1312	6	2	3	999	999	999	999	1	0
1312	7	2	3	3	1	0	0	1	0
1312	8	2	3	3	1	0	0	1	0
1312	9	2	3	3	1	0	0	1	0
1312	10	2	3	3	1	0	0	1	0
1325	1	5	4	3	1.11111	1	1	1	1
1325	2	5	4	999	999	999	999	1	1
1325	3	5	4	999	999	999	999	1	1
1325	4	5	4	3	1.11111	0	0	1	1
1325	5	5	4	3	1	0	0	1	1
1325	6	5	4	999	999	999	999	1	1
1325	7	5	4	999	999	999	999	1	1
1325	9	5	4	999	999	999	999	1	1
1325	10	5	4	999	999	999	999	1	1
1328	1	5	1	2.75	2.77778	0	0	0	1
1328	2	5	1	3.75	1.33333	0	0	0	1
1328	3	5	1	2	2.11111	1	1	0	1
1328	4	5	1	3	1.11111	0	0	0	1
1328	5	5	1	3	1.55556	0	0	0	1
1328	6	5	1	999	999	999	999	0	1
1328	7	5	1	3	1.22222	0	0	0	1
1328	8	5	1	3	1.11111	0	0	0	1
1328	9	5	1	999	999	999	999	0	1
1328	10	5	1	3	1.11111	0	0	0	1
1359	1	3	3	999	999	999	999	0	0
1359	2	3	3	999	999	999	999	0	0
1359	3	3	3	999	999	999	999	0	0
1359	4	3	3	999	999	999	999	0	0
1359	5	3	3	4	3.11111	0	0	0	0
1359	6	3	3	999	999	999	999	0	0
1359	7	3	3	3	3.55556	0	0	0	0
1359	8	3	3	2.25	3.66667	0	0	0	0
1359	9	3	3	999	999	999	999	0	0
1359	10	3	3	999	999	999	999	0	0
1443	1	4	2	3.5	1.66667	0	0	1	1
1443	2	4	2	2.75	1.33333	0	0	1	1
1443	3	4	2	999	999	999	999	1	1
1443	4	4	2	3.75	1.44444	0	0	1	1
1443	5	4	2	4.25	1.11111	0	0	1	1
1443	6	4	2	999	999	999	999	1	1
1443	7	4	2	2.5	1.33333	0	0	1	1
1443	8	4	2	1.75	1.44444	0	0	1	1
1443	9	4	2	3.25	1.22222	0	0	1	1
1443	10	4	2	999	999	999	999	1	1
1471	1	1	5	999	999	999	999	1	1
1471	2	1	5	2.5	1.22222	0	0	1	1
1471	3	1	5	2.75	1.33333	1	1	1	1
1471	4	1	5	2.5	1.22222	0	0	1	1
1471	5	1	5	999	999	999	999	1	1
1471	6	1	5	999	999	999	999	1	1
1471	7	1	5	2.25	1.11111	0	0	1	1
1471	8	1	5	999	999	999	999	1	1
1471	9	1	5	2.5	1.22222	0	0	1	1
1471	10	1	5	3	1	0	0	1	1
1486	1	3	4	999	999	999	999	1	0
1486	2	3	4	3	1	0	0	1	0
1486	3	3	4	3	1	0	0	1	0
1486	4	3	4	3	1.11111	0	0	1	0
1486	5	3	4	3	1	0	0	1	0
1486	6	3	4	999	999	999	999	1	0
1486	7	3	4	3	1	0	0	1	0
1486	8	3	4	3	1	0	0	1	0
1486	9	3	4	3	1	0	0	1	0
1486	10	3	4	3	1.44444	0	0	1	0
1572	1	4	1	3	4.33333	1	1	1	1
1572	2	4	1	2.75	3.33333	0	0	1	1
1572	3	4	1	2.5	4.22222	0	0	1	1
1572	5	4	1	3	4.33333	0	0	1	1
1572	6	4	1	999	999	999	999	1	1
1572	7	4	1	3	4.55556	0	0	1	1
1572	8	4	1	999	999	999	999	1	1
1572	9	4	1	2	4.75	0	0	1	1
1572	10	4	1	2	4.33333	0	0	1	1
1591	1	2	3	999	999	999	999	1	0
1591	2	2	3	2	3.55556	0	0	1	0
1591	3	2	3	4	1.22222	0	0	1	0
1591	4	2	3	3.25	1.22222	0	0	1	0
1591	5	2	3	3	1.11111	0	0	1	0
1591	6	2	3	999	999	999	999	1	0
1591	7	2	3	3.5	1.55556	0	0	1	0
1591	8	2	3	3.5	1	0	0	1	0
1591	9	2	3	3	1	0	0	1	0
1591	10	2	3	3	1.22222	0	0	1	0
1605	1	3	1	2.25	4.11111	1	1	0	0
1605	2	3	1	2.25	4.22222	1	1	0	0
1605	3	3	1	3	3	0	0	0	0
1605	4	3	1	3.25	2.22222	0	0	0	0
1605	5	3	1	3.75	2.33333	1	1	0	0
1605	6	3	1	999	999	999	999	0	0
1605	7	3	1	3	1.77778	0	0	0	0
1605	8	3	1	3	1.33333	1	1	0	0
1605	9	3	1	3	1.55556	0	0	0	0
1605	10	3	1	2.75	1	0	0	0	0
1614	1	2	1	3	1.77778	0	0	1	0
1614	2	2	1	1.5	2.22222	0	0	1	0
1614	3	2	1	2.75	1.33333	0	0	1	0
1614	4	2	1	2	1.77778	0	0	1	0
1614	5	2	1	3.25	1.33333	0	0	1	0
1614	6	2	1	999	999	999	999	1	0
1614	7	2	1	3	1.44444	0	0	1	0
1614	8	2	1	3	1.22222	0	0	1	0
1614	9	2	1	3.5	1.22222	0	0	1	0
1614	10	2	1	2.75	1.22222	0	0	1	0
1617	1	3	1	3	1	0	1	1	0
1617	2	3	1	3.5	2.77778	0	0	1	0
1617	3	3	1	4	1	0	0	1	0
1617	4	3	1	4	1	0	0	1	0
1617	5	3	1	4	1	0	0	1	0
1617	6	3	1	999	999	999	999	1	0
1617	7	3	1	3	1.22222	0	0	1	0
1617	8	3	1	999	999	999	999	1	0
1617	9	3	1	4	1	0	0	1	0
1617	10	3	1	3	1.22222	0	0	1	0
1623	1	1	3	2.75	2.22222	0	0	0	1
1623	2	1	3	3.5	2.11111	0	0	0	1
1623	3	1	3	3.5	1.44444	0	0	0	1
1623	4	1	3	2.75	1.22222	0	0	0	1
1623	5	1	3	3	1	0	0	0	1
1623	6	1	3	999	999	999	999	0	1
1623	7	1	3	3	2.33333	0	0	0	1
1623	8	1	3	3	1.33333	0	0	0	1
1623	9	1	3	3	2	0	0	0	1
1623	10	1	3	999	999	999	999	0	1
1648	1	4	3	4.75	1.22222	0	0	0	1
1648	2	4	3	4.5	1.22222	0	0	0	1
1648	3	4	3	5	1.33333	0	0	0	1
1648	4	4	3	4.5	1.22222	0	0	0	1
1648	5	4	3	4.5	1.44444	0	0	0	1
1648	6	4	3	999	999	999	999	0	1
1648	7	4	3	3.75	1.22222	0	0	0	1
1648	8	4	3	5	1.44444	0	0	0	1
1648	9	4	3	4.5	1	0	0	0	1
1648	10	4	3	4.25	1	0	0	0	1
1666	1	3	2	2.75	1.33333	0	0	0	0
1666	2	3	2	3	1.33333	0	0	0	0
1666	3	3	2	4	1.55556	0	0	0	0
1666	4	3	2	3.25	1.33333	0	0	0	0
1666	5	3	2	2.75	1.44444	0	0	0	0
1666	6	3	2	999	999	999	999	0	0
1666	7	3	2	3.25	1.55556	0	0	0	0
1666	8	3	2	4.5	1.66667	0	0	0	0
1666	9	3	2	3	1.33333	0	0	0	0
1666	10	3	2	999	999	0	0	0	0
1676	1	3	2	3.25	2.11111	0	0	1	0
1676	2	3	2	3.75	1.66667	0	0	1	0
1676	3	3	2	3.5	1.66667	0	0	1	0
1676	4	3	2	2.75	1.44444	0	0	1	0
1676	5	3	2	3	1.11111	0	0	1	0
1676	6	3	2	999	999	999	999	1	0
1676	7	3	2	3	1.22222	0	0	1	0
1676	8	3	2	3	1.22222	0	0	1	0
1676	9	3	2	3	1.22222	0	0	1	0
1676	10	3	2	3	1.22222	0	0	1	0
1677	1	5	3	3	1	0	0	0	1
1677	2	5	3	999	999	999	999	0	1
1677	3	5	3	3.25	1	0	0	0	1
1677	4	5	3	999	999	999	999	0	1
1677	5	5	3	3	1	0	0	0	1
1677	6	5	3	999	999	999	999	0	1
1677	7	5	3	3	1	0	0	0	1
1677	8	5	3	3	1.33333	0	0	0	1
1677	9	5	3	3	1.22222	0	0	0	1
1677	10	5	3	3	1	0	0	0	1
1686	1	1	2	2.5	1.55556	0	0	0	1
1686	2	1	2	4	1.66667	0	0	0	1
1686	3	1	2	3.75	1.33333	0	0	0	1
1686	4	1	2	3	1.11111	0	0	0	1
1686	5	1	2	3	1.11111	0	0	0	1
1686	6	1	2	999	999	999	999	0	1
1686	7	1	2	999	999	999	999	0	1
1686	8	1	2	3.5	1.55556	0	0	0	1
1686	9	1	2	3.25	1.11111	0	0	0	1
1686	10	1	2	2.75	2.77778	0	0	0	1
1702	1	5	4	2	1.22222	0	0	1	1
1702	2	5	4	2	1	0	0	1	1
1702	3	5	4	3.5	1.33333	0	0	1	1
1702	4	5	4	3.25	1.11111	0	0	1	1
1702	5	5	4	3.5	1	0	0	1	1
1702	6	5	4	999	999	999	999	1	1
1702	7	5	4	1	1	0	0	1	1
1702	8	5	4	4.75	1.11111	0	0	1	1
1702	9	5	4	1.5	1	0	0	1	1
1702	10	5	4	1.75	1.66667	0	0	1	1
1705	1	1	1	3.75	1	0	0	0	1
1705	2	1	1	3	2	0	1	0	1
1705	3	1	1	3	1	1	1	0	1
1705	4	1	1	3.5	1.22222	0	1	0	1
1705	5	1	1	3.25	1.33333	0	1	0	1
1705	6	1	1	3	1	0	1	0	1
1705	7	1	1	3	1.11111	0	1	0	1
1705	8	1	1	3	1.66667	0	1	0	1
1705	9	1	1	3	1.22222	0	0	0	1
1705	10	1	1	3	1.22222	0	1	0	1
1727	1	5	1	3.25	1.22222	0	0	1	1
1727	2	5	1	3.25	1.55556	0	1	1	1
1727	3	5	1	3	1.22222	0	0	1	1
1727	4	5	1	3	1.33333	0	0	1	1
1727	5	5	1	3.5	1.22222	0	0	1	1
1727	6	5	1	3.75	1.11111	0	0	1	1
1727	7	5	1	3	1.66667	0	0	1	1
1727	8	5	1	3.25	1.88889	1	1	1	1
1727	9	5	1	3.25	1.44444	0	0	1	1
1727	10	5	1	3.25	1.22222	0	0	1	1
1748	1	4	1	3	1.44444	1	1	0	1
1748	2	4	1	3	1.44444	0	0	0	1
1748	3	4	1	999	999	999	999	0	1
1748	4	4	1	3	1.77778	0	0	0	1
1748	5	4	1	3	1.44444	1	1	0	1
1748	6	4	1	3	1.33333	0	0	0	1
1748	7	4	1	3.25	1.44444	1	1	0	1
1748	8	4	1	3	1.66667	0	0	0	1
1748	9	4	1	3	1.66667	0	0	0	1
1748	10	4	1	999	999	999	999	0	1
1761	1	5	2	3	1.22222	0	0	1	1
1761	2	5	2	2.5	2	0	0	1	1
1761	3	5	2	2.75	1.11111	0	0	1	1
1761	4	5	2	2.5	1.11111	0	0	1	1
1761	5	5	2	3	1.11111	0	0	1	1
1761	6	5	2	3	1.11111	0	0	1	1
1761	7	5	2	3.5	1.22222	0	0	1	1
1761	8	5	2	3	1.22222	0	0	1	1
1761	9	5	2	2.75	1.11111	0	0	1	1
1761	10	5	2	3	1	0	0	1	1
1773	1	2	1	3.5	1.66667	1	1	1	0
1773	2	2	1	2.5	1.44444	0	0	1	0
1773	3	2	1	2	2.22222	1	1	1	0
1773	4	2	1	3	1.22222	0	0	1	0
1773	5	2	1	2.75	1.11111	0	0	1	0
1773	6	2	1	2.75	1.22222	0	0	1	0
1773	7	2	1	2.75	1.66667	0	0	1	0
1773	8	2	1	2	3	1	1	1	0
1773	9	2	1	2.5	1.55556	0	0	1	0
1773	10	2	1	999	999	999	999	1	0
1776	1	3	3	3.5	1.22222	0	0	1	0
1776	2	3	3	3	1.22222	0	0	1	0
1776	3	3	3	3	1.11111	0	0	1	0
1776	4	3	3	4	1	0	0	1	0
1776	5	3	3	3	1.33333	0	0	1	0
1776	6	3	3	3.25	1	0	0	1	0
1776	7	3	3	3	1	0	0	1	0
1776	8	3	3	3	1	0	0	1	0
1776	9	3	3	3	1.44444	0	0	1	0
1776	10	3	3	3	1.11111	0	0	1	0
1792	1	5	1	3	2.22222	0	0	999	1
1792	2	5	1	2.5	2.44444	0	0	999	1
1792	3	5	1	2.75	2.44444	0	0	999	1
1792	5	5	1	2.5	1.88889	0	0	999	1
1792	6	5	1	2.75	2.55556	0	0	999	1
1792	7	5	1	2.75	2.77778	0	0	999	1
1792	8	5	1	3.25	3.33333	0	0	999	1
1792	10	5	1	3	2.77778	0	0	999	1
1803	1	3	3	2.75	1.22222	0	0	0	0
1803	2	3	3	999	999	999	999	0	0
1803	3	3	3	2.75	1.44444	0	0	0	0
1803	4	3	3	3.25	1.66667	0	0	0	0
1803	5	3	3	999	999	999	999	0	0
1803	6	3	3	3	1.55556	0	0	0	0
1803	7	3	3	2.75	1	0	0	0	0
1803	8	3	3	2.75	1.66667	0	0	0	0
1803	9	3	3	999	999	999	999	0	0
1803	10	3	3	3.5	1.77778	0	0	0	0
1822	1	4	5	999	999	999	999	1	1
1822	2	4	5	999	999	999	999	1	1
1822	3	4	5	3.75	1.33333	0	0	1	1
1822	4	4	5	4.25	1	0	0	1	1
1822	5	4	5	3.25	1.11111	0	0	1	1
1822	6	4	5	3	1.44444	0	0	1	1
1822	7	4	5	3	1.55556	0	0	1	1
1822	8	4	5	3	1.22222	0	0	1	1
1822	9	4	5	3	1.22222	0	0	1	1
1822	10	4	5	3	1	0	0	1	1
1834	1	5	1	1	3.77778	1	1	1	1
1834	2	5	1	2	2.88889	0	0	1	1
1834	3	5	1	2	1.22222	0	0	1	1
1834	4	5	1	2	2.66667	0	0	1	1
1834	5	5	1	2	1.77778	0	0	1	1
1834	6	5	1	3	1	0	0	1	1
1834	7	5	1	3	1	0	0	1	1
1834	8	5	1	3	1.22222	0	0	1	1
1834	9	5	1	3	1	0	0	1	1
1834	10	5	1	3	1.66667	0	0	1	1
1840	1	5	1	3	1	1	1	1	1
1840	2	5	1	2.75	1.11111	0	0	1	1
1840	3	5	1	3.25	1.11111	0	0	1	1
1840	4	5	1	999	999	999	999	1	1
1840	5	5	1	999	999	999	999	1	1
1840	6	5	1	999	999	999	999	1	1
1840	7	5	1	3.5	1	0	0	1	1
1840	8	5	1	3.25	1	0	0	1	1
1840	9	5	1	3.5	1	0	0	1	1
1840	10	5	1	3	1	0	0	1	1
1844	1	3	3	3.5	1.11111	0	1	0	0
1844	2	3	3	3.25	1	0	0	0	0
1844	3	3	3	3	1	0	0	0	0
1844	4	3	3	3	1	0	0	0	0
1844	5	3	3	3	1	0	0	0	0
1844	6	3	3	2.75	1	0	0	0	0
1844	7	3	3	3	1	0	0	0	0
1844	8	3	3	3	1	0	0	0	0
1844	9	3	3	3	1	0	0	0	0
1844	10	3	3	3.25	1	0	0	0	0
1900	1	2	3	3.75	1.44444	0	0	0	0
1900	2	2	3	2.5	1.55556	0	0	0	0
1900	3	2	3	3.25	1.33333	0	0	0	0
1900	4	2	3	3.75	1.11111	0	0	0	0
1900	5	2	3	2.75	1.11111	0	0	0	0
1900	6	2	3	3.75	1.22222	0	0	0	0
1900	7	2	3	3	1.22222	0	0	0	0
1900	8	2	3	3.75	1.11111	0	0	0	0
1900	9	2	3	3.5	1.11111	0	0	0	0
1900	10	2	3	3	1	0	0	0	0
1904	1	1	1	3	1.44444	0	0	0	1
1904	2	1	1	3	1.88889	0	0	0	1
1904	3	1	1	3	1.22222	0	0	0	1
1904	4	1	1	3	1.33333	0	0	0	1
1904	5	1	1	3	1	0	0	0	1
1904	6	1	1	3	1	0	0	0	1
1904	7	1	1	3	1	0	0	0	1
1904	8	1	1	3	1	0	0	0	1
1904	9	1	1	3	1.33333	0	0	0	1
1904	10	1	1	3	1	0	0	0	1
1912	1	5	1	999	999	999	999	1	1
1912	2	5	1	999	999	999	999	1	1
1912	3	5	1	3.5	1.33333	0	0	1	1
1912	4	5	1	2.25	1.22222	0	0	1	1
1912	5	5	1	2.75	1.33333	0	0	1	1
1912	6	5	1	3	1	0	0	1	1
1912	7	5	1	3	1.11111	0	0	1	1
1912	8	5	1	999	999	999	999	1	1
1912	9	5	1	3	1.11111	0	0	1	1
1912	10	5	1	3.5	1.22222	0	0	1	1
1913	1	3	3	3.75	1.11111	0	0	1	0
1913	2	3	3	2	3.33333	0	0	1	0
1913	3	3	3	4	1	0	0	1	0
1913	4	3	3	3.5	1	0	0	1	0
1913	5	3	3	3.5	1	0	0	1	0
1913	6	3	3	3.5	1	0	0	1	0
1913	7	3	3	3	1	0	0	1	0
1913	8	3	3	3	1	0	0	1	0
1913	9	3	3	3	1	0	0	1	0
1913	10	3	3	999	999	999	999	1	0
1936	1	5	5	3.5	2.44444	1	1	1	1
1936	2	5	5	4.25	2.33333	1	1	1	1
1936	3	5	5	3.5	1.33333	0	0	1	1
1936	4	5	5	4.25	1.11111	0	0	1	1
1936	5	5	5	3.5	1.33333	0	0	1	1
1936	6	5	5	3	1	0	0	1	1
1936	7	5	5	999	999	999	999	1	1
1936	8	5	5	3	1.55556	1	1	1	1
1936	9	5	5	4	1.11111	0	0	1	1
1936	10	5	5	2.75	1	0	0	1	1
1947	1	5	1	2.25	1.33333	0	0	0	1
1947	3	5	1	3	1	0	0	0	1
1947	4	5	1	2.75	1.11111	1	1	0	1
1947	5	5	1	999	999	999	999	0	1
1947	6	5	1	2.75	1	0	0	0	1
1947	7	5	1	3.75	1.11111	0	0	0	1
1947	8	5	1	2.75	1.33333	0	0	0	1
1947	9	5	1	3	1.22222	0	0	0	1
1947	10	5	1	2.5	1	0	0	0	1
1948	1	3	4	2.75	1.33333	0	0	0	0
1948	2	3	4	2.75	2.22222	0	0	0	0
1948	3	3	4	3	1.55556	0	0	0	0
1948	4	3	4	3.25	1.33333	0	0	0	0
1948	5	3	4	3.25	1.66667	0	0	0	0
1948	6	3	4	3	1.66667	0	0	0	0
1948	7	3	4	3	1.77778	0	0	0	0
1948	8	3	4	3	1.55556	0	0	0	0
1948	9	3	4	3.25	1.33333	0	0	0	0
1948	10	3	4	3	1.44444	0	0	0	0
1952	1	4	3	3.25	1	0	0	1	1
1952	2	4	3	1	2	0	0	1	1
1952	3	4	3	3.5	1	0	0	1	1
1952	4	4	3	3.75	1	0	0	1	1
1952	5	4	3	3	1	0	0	1	1
1952	6	4	3	3	1.11111	0	0	1	1
1952	7	4	3	3	1	0	0	1	1
1952	8	4	3	3	1	0	0	1	1
1952	9	4	3	3	1	0	0	1	1
1952	10	4	3	3	1	0	0	1	1
1956	1	3	3	3	1.66667	0	0	999	0
1956	2	3	3	2	1.55556	0	0	999	0
1956	3	3	3	3	2.33333	0	1	999	0
1956	4	3	3	2.5	1.33333	0	0	999	0
1956	5	3	3	3	1.33333	0	0	999	0
1956	6	3	3	3	1.44444	0	0	999	0
1956	7	3	3	3	1.44444	0	0	999	0
1956	8	3	3	2.75	1.33333	0	0	999	0
1956	9	3	3	4	1.55556	1	1	999	0
1956	10	3	3	4	1.11111	0	0	999	0
1969	1	3	2	3.25	1.22222	0	0	0	0
1969	2	3	2	2.75	1.22222	0	0	0	0
1969	3	3	2	2.75	1.11111	0	0	0	0
1969	4	3	2	3.5	1.11111	0	0	0	0
1969	5	3	2	3	1.11111	0	0	0	0
1969	6	3	2	3.25	1.66667	0	0	0	0
1969	7	3	2	3.25	1.55556	0	0	0	0
1969	8	3	2	3.5	1.22222	0	0	0	0
1969	9	3	2	3	1	0	0	0	0
1969	10	3	2	3	1	0	0	0	0
2050	1	2	1	999	999	999	999	999	0
2050	2	2	1	2.75	1.22222	0	0	999	0
2050	3	2	1	999	999	999	999	999	0
2050	4	2	1	3	1	0	0	999	0
2050	5	2	1	999	999	999	999	999	0
2050	6	2	1	999	999	999	999	999	0
2050	7	2	1	2.75	1	0	0	999	0
2050	8	2	1	3.25	1.33333	0	0	999	0
2050	9	2	1	2.75	1	0	0	999	0
2050	10	2	1	999	999	999	999	999	0
2061	1	3	3	2.75	1.44444	0	0	999	0
2061	2	3	3	2.75	1.44444	0	0	999	0
2061	3	3	3	3.25	1	0	0	999	0
2061	4	3	3	3.25	1.11111	0	0	999	0
2061	5	3	3	2.5	1	0	0	999	0
2061	6	3	3	3	1	0	0	999	0
2061	7	3	3	2.5	1	0	0	999	0
2061	8	3	3	3	1.33333	0	0	999	0
2061	9	3	3	2.75	1	0	0	999	0
2061	10	3	3	3.25	1.11111	0	0	999	0
2092	1	5	5	3.25	1.55556	0	0	0	1
2092	2	5	5	999	999	999	999	0	1
2092	3	5	5	2.75	1.55556	0	0	0	1
2092	4	5	5	999	999	999	999	0	1
2092	5	5	5	2.5	2.22222	0	0	0	1
2092	6	5	5	2.75	1.88889	0	0	0	1
2092	7	5	5	2.5	2.22222	0	0	0	1
2092	8	5	5	2.5	1.55556	0	0	0	1
2092	9	5	5	999	999	999	999	0	1
2092	10	5	5	2.75	1.44444	0	0	0	1
2095	1	2	4	3	1.22222	0	0	0	0
2095	2	2	4	2.25	2.66667	0	0	0	0
2095	3	2	4	4	1	0	0	0	0
2095	4	2	4	2.75	1	0	0	0	0
2095	5	2	4	999	999	999	999	0	0
2095	6	2	4	3	1	0	0	0	0
2095	7	2	4	3.25	1	0	0	0	0
2095	8	2	4	2.5	1.11111	0	0	0	0
2095	9	2	4	3	1.22222	0	0	0	0
2095	10	2	4	3.25	1	0	0	0	0
2112	1	5	1	3	1	1	1	0	1
2112	2	5	1	2.75	1.11111	0	0	0	1
2112	3	5	1	3.25	1	0	0	0	1
2112	4	5	1	2.75	1.11111	0	0	0	1
2112	5	5	1	3	1	0	0	0	1
2112	6	5	1	3.25	1	0	0	0	1
2112	7	5	1	3	1.11111	0	0	0	1
2112	8	5	1	3	1.22222	0	0	0	1
2112	9	5	1	3	1.33333	1	1	0	1
2112	10	5	1	3	1.44444	0	0	0	1
2155	1	1	4	3	1.33333	0	0	0	1
2155	2	1	4	3.5	1.33333	0	0	0	1
2155	3	1	4	3.25	1	0	0	0	1
2155	4	1	4	2.25	2	0	0	0	1
2155	5	1	4	3.5	1	0	0	0	1
2155	6	1	4	3.75	2.11111	0	0	0	1
2155	7	1	4	3	1	0	0	0	1
2155	8	1	4	3.25	1.66667	0	0	0	1
2155	9	1	4	3	1.88889	0	0	0	1
2155	10	1	4	2.25	1.88889	0	0	0	1
2164	1	5	4	3.25	1.44444	0	0	1	1
2164	2	5	4	3.75	1.22222	0	0	1	1
2164	3	5	4	3	2	0	0	1	1
2164	4	5	4	3.25	1.33333	0	0	1	1
2164	5	5	4	3	1.33333	0	0	1	1
2164	6	5	4	999	999	999	999	1	1
2164	7	5	4	3	1	0	0	1	1
2164	8	5	4	2.25	1.11111	0	0	1	1
2164	9	5	4	4	1.22222	0	0	1	1
2164	10	5	4	2.75	1.44444	0	0	1	1
2191	1	5	2	3.25	2.66667	0	0	1	1
2191	2	5	2	2.5	2.22222	0	0	1	1
2191	3	5	2	2.75	1.77778	0	0	1	1
2191	4	5	2	3.75	2.22222	0	0	1	1
2191	5	5	2	3	2.77778	0	0	1	1
2191	6	5	2	2.75	2.33333	0	0	1	1
2191	7	5	2	2.75	2.55556	0	0	1	1
2191	8	5	2	999	999	0	1	1	1
2191	9	5	2	3.75	3.44444	0	0	1	1
2191	10	5	2	2.5	3.77778	0	0	1	1
2217	1	4	4	3	1.55556	0	0	1	1
2217	2	4	4	4	1.33333	0	0	1	1
2217	3	4	4	2.75	1.22222	0	0	1	1
2217	4	4	4	3.5	1.22222	0	0	1	1
2217	5	4	4	3.25	1.11111	0	0	1	1
2217	6	4	4	3	1.22222	0	0	1	1
2217	7	4	4	3.25	1.22222	0	0	1	1
2217	8	4	4	3.25	1.33333	0	0	1	1
2217	9	4	4	3.25	1.11111	0	0	1	1
2217	10	4	4	3.25	1.11111	0	0	1	1
2258	1	3	1	5	1.88889	1	1	999	0
2258	2	3	1	4.25	2.33333	1	1	999	0
2258	3	3	1	5	1.77778	1	1	999	0
2258	4	3	1	5	2.55556	1	1	999	0
2258	5	3	1	4	1.77778	0	0	999	0
2258	6	3	1	4.25	1.88889	1	1	999	0
2258	7	3	1	4	2.55556	0	0	999	0
2258	8	3	1	4.25	1.88889	0	0	999	0
2258	9	3	1	4	1.66667	0	0	999	0
2258	10	3	1	5	1.55556	1	1	999	0
2265	1	5	1	3.5	1.88889	0	0	0	1
2265	2	5	1	4	1.44444	0	0	0	1
2265	3	5	1	5	1	0	0	0	1
2265	4	5	1	5	1	0	0	0	1
2265	5	5	1	999	999	999	999	0	1
2265	6	5	1	4	1.11111	0	0	0	1
2265	7	5	1	4	1	0	0	0	1
2265	8	5	1	3.75	1.22222	0	0	0	1
2265	9	5	1	999	999	999	999	0	1
2265	10	5	1	3.75	1.375	0	0	0	1
2266	1	3	3	3	2.77778	0	0	1	0
2266	3	3	3	3.75	1.22222	0	0	1	0
2266	5	3	3	3	1	0	0	1	0
2266	6	3	3	3.75	1	0	0	1	0
2266	7	3	3	3.75	1	0	0	1	0
2266	8	3	3	3	1	0	0	1	0
2266	9	3	3	2.5	1.11111	0	0	1	0
2266	10	3	3	3.25	1.22222	0	0	1	0
2310	1	5	3	2.75	1.66667	0	0	999	1
2310	2	5	3	3	1.11111	0	0	999	1
2310	3	5	3	2.5	1.22222	0	0	999	1
2310	4	5	3	2.75	1	0	0	999	1
2310	5	5	3	2.5	1.22222	0	0	999	1
2310	6	5	3	3	1.44444	0	0	999	1
2310	7	5	3	3	1.22222	0	0	999	1
2310	8	5	3	3	1	0	0	999	1
2310	9	5	3	3	1	0	0	999	1
2310	10	5	3	3.25	1	0	0	999	1
2313	1	5	3	3.25	1.77778	0	0	1	1
2313	2	5	3	3.25	1.28571	0	0	1	1
2313	3	5	3	2.5	1.44444	1	1	1	1
2313	4	5	3	2.75	1	0	0	1	1
2313	5	5	3	3	1	0	0	1	1
2313	6	5	3	3.25	1.125	0	0	1	1
2313	7	5	3	3.25	1	0	0	1	1
2313	9	5	3	3	1	0	0	1	1
2313	10	5	3	2.5	1	0	0	1	1
2334	1	4	1	4.5	1.22222	0	0	0	1
2334	2	4	1	4.25	1.33333	0	0	0	1
2334	3	4	1	4.25	1.11111	0	0	0	1
2334	4	4	1	3.75	1	0	0	0	1
2334	5	4	1	4	1.11111	0	0	0	1
2334	6	4	1	3.75	1	0	0	0	1
2334	7	4	1	4	1.11111	0	0	0	1
2334	8	4	1	4	1.22222	0	0	0	1
2334	9	4	1	3	1.11111	0	0	0	1
2334	10	4	1	3	1	0	0	0	1
2396	1	3	4	2	1.44444	0	0	1	0
2396	2	3	4	2	1.55556	0	0	1	0
2396	3	3	4	3.75	1	0	0	1	0
2396	4	3	4	3	1.11111	0	0	1	0
2396	5	3	4	3.25	1.11111	0	0	1	0
2396	6	3	4	2.25	1.66667	0	0	1	0
2396	7	3	4	2.75	1	0	0	1	0
2396	8	3	4	2.75	1.55556	0	0	1	0
2396	9	3	4	3.25	1.22222	0	0	1	0
2396	10	3	4	999	999	999	999	1	0
2429	1	4	4	4	1.11111	1	1	1	1
2429	2	4	4	3.5	1	0	0	1	1
2429	3	4	4	3	1	0	0	1	1
2429	4	4	4	3	1	0	0	1	1
2429	5	4	4	3	1	0	0	1	1
2429	6	4	4	999	999	999	999	1	1
2429	7	4	4	999	999	999	999	1	1
2429	8	4	4	3	1	0	0	1	1
2429	9	4	4	3.25	1	0	0	1	1
2429	10	4	4	3	1	0	0	1	1
2436	1	3	1	4.75	1.22222	1	1	1	0
2436	2	3	1	5	1.22222	0	0	1	0
2436	3	3	1	4	1.88889	0	1	1	0
2436	4	3	1	5	1.22222	0	0	1	0
2436	5	3	1	5	1	0	0	1	0
2436	6	3	1	4.5	1	0	0	1	0
2436	7	3	1	5	1	0	0	1	0
2436	8	3	1	5	1	0	0	1	0
2436	9	3	1	4	1	0	0	1	0
2436	10	3	1	4.5	1	0	0	1	0
2446	1	1	5	2.5	3.55556	0	0	0	1
2446	2	1	5	2.25	2.55556	0	0	0	1
2446	3	1	5	2	2.77778	0	0	0	1
2446	4	1	5	1	2.33333	0	0	0	1
2446	5	1	5	1	2.66667	0	0	0	1
2446	6	1	5	3.75	1.22222	0	0	0	1
2446	7	1	5	1	1.88889	0	0	0	1
2446	8	1	5	2	1.88889	0	0	0	1
2446	9	1	5	999	999	1	1	0	1
2446	10	1	5	2	1.66667	0	0	0	1
2454	1	3	4	2.5	1.11111	0	0	0	0
2454	2	3	4	3	1.22222	0	0	0	0
2454	3	3	4	2.25	1	0	0	0	0
2454	4	3	4	2.5	1.11111	0	0	0	0
2454	5	3	4	999	999	999	999	0	0
2454	6	3	4	2.25	1.33333	0	0	0	0
2454	7	3	4	2	2.11111	0	0	0	0
2454	8	3	4	2.75	1	0	0	0	0
2454	9	3	4	3.5	1	0	0	0	0
2454	10	3	4	3	1	0	0	0	0
2461	1	1	1	3.75	2.22222	0	0	0	1
2461	2	1	1	4	1.22222	0	0	0	1
2461	3	1	1	4	1	0	0	0	1
2461	4	1	1	999	999	999	999	0	1
2461	5	1	1	3	1	0	0	0	1
2461	6	1	1	4	1.22222	0	0	0	1
2461	7	1	1	4	1	0	0	0	1
2461	10	1	1	3	1	0	0	0	1
2467	2	3	4	3	2	0	0	1	0
2467	3	3	4	2.75	1.11111	0	0	1	0
2467	4	3	4	3	1	0	0	1	0
2467	5	3	4	2.75	1.22222	0	0	1	0
2467	6	3	4	2.5	1.22222	0	0	1	0
2467	7	3	4	3	1.11111	0	0	1	0
2467	8	3	4	3	1.22222	0	0	1	0
2467	9	3	4	3.25	1.77778	0	0	1	0
2467	10	3	4	3	1	0	0	1	0
2474	1	5	3	3	1.22222	0	0	0	1
2474	2	5	3	3	1.11111	0	0	0	1
2474	3	5	3	3	1	0	0	0	1
2474	4	5	3	3	1	0	0	0	1
2474	5	5	3	3	1	0	0	0	1
2474	6	5	3	3	1.11111	0	0	0	1
2474	7	5	3	3	1	0	0	0	1
2474	8	5	3	3	1.11111	0	0	0	1
2474	9	5	3	3	1.11111	0	0	0	1
2474	10	5	3	3	1	0	0	0	1
2495	1	5	4	1.25	2.66667	0	0	0	1
2495	2	5	4	1.75	1.22222	0	0	0	1
2495	3	5	4	3.5	1.66667	0	0	0	1
2495	4	5	4	2.5	2.11111	1	1	0	1
2495	5	5	4	999	999	999	999	0	1
2495	6	5	4	2.75	1.11111	0	0	0	1
2495	7	5	4	3	1.33333	0	0	0	1
2495	8	5	4	3.25	1.55556	0	0	0	1
2495	9	5	4	999	999	999	999	0	1
2495	10	5	4	2.75	1.66667	0	0	0	1
2513	1	2	3	2.75	2.22222	0	0	0	0
2513	2	2	3	3	1.55556	1	1	0	0
2513	3	2	3	3.75	1.33333	0	0	0	0
2513	4	2	3	3	1.11111	0	0	0	0
2513	5	2	3	999	999	999	999	0	0
2513	6	2	3	3	1.66667	0	0	0	0
2513	7	2	3	3	1.44444	0	0	0	0
2513	8	2	3	2.75	1.33333	0	0	0	0
2513	9	2	3	3	1.33333	0	0	0	0
2513	10	2	3	3	1.22222	0	0	0	0
2530	1	5	1	999	999	1	1	0	1
2530	2	5	1	999	999	999	999	0	1
2530	3	5	1	999	999	999	999	0	1
2530	4	5	1	999	999	999	999	0	1
2530	5	5	1	999	999	999	999	0	1
2530	6	5	1	999	999	999	999	0	1
2530	7	5	1	999	999	999	999	0	1
2530	8	5	1	999	999	999	999	0	1
2530	9	5	1	999	999	999	999	0	1
2530	10	5	1	999	999	999	999	0	1
2533	1	2	1	3.5	1.44444	0	0	1	0
2533	2	2	1	3	1.44444	0	0	1	0
2533	3	2	1	3	1.66667	0	0	1	0
2533	4	2	1	3	1.11111	0	0	1	0
2533	5	2	1	3.25	1.33333	0	0	1	0
2533	6	2	1	3.5	1.22222	0	0	1	0
2533	7	2	1	3.75	1.11111	1	1	1	0
2533	8	2	1	3.5	1.22222	0	0	1	0
2533	9	2	1	3.5	1.11111	0	0	1	0
2533	10	2	1	3	1.66667	0	0	1	0
2539	1	4	4	2.5	1.66667	1	1	0	1
2539	2	4	4	999	999	999	999	0	1
2539	3	4	4	3	2.11111	0	0	0	1
2539	4	4	4	3	1	0	0	0	1
2539	5	4	4	3	1	0	0	0	1
2539	6	4	4	3	1	0	0	0	1
2539	7	4	4	3	1	0	0	0	1
2539	8	4	4	999	999	999	999	0	1
2539	9	4	4	999	999	999	999	0	1
2539	10	4	4	3	1	0	0	0	1
2563	1	5	1	3	2.11111	0	0	0	1
2563	2	5	1	999	999	1	1	0	1
2563	3	5	1	3.75	2.55556	0	0	0	1
2563	4	5	1	3.75	2.875	0	0	0	1
2563	5	5	1	2.25	1.77778	0	0	0	1
2563	6	5	1	3	2	0	0	0	1
2563	7	5	1	3.25	1.77778	0	0	0	1
2563	8	5	1	3.5	1.55556	0	0	0	1
2563	9	5	1	1.5	3.77778	0	0	0	1
2563	10	5	1	3.25	4.88889	0	0	0	1
2572	1	5	5	3	1	0	0	1	1
2572	2	5	5	999	999	999	999	1	1
2572	3	5	5	4	1	0	0	1	1
2572	4	5	5	3	1	0	0	1	1
2572	5	5	5	4	1	0	0	1	1
2572	6	5	5	3	1	0	0	1	1
2572	7	5	5	3	1	0	0	1	1
2572	8	5	5	4	1	0	0	1	1
2572	9	5	5	5	1	0	0	1	1
2572	10	5	5	4	1	0	0	1	1
2585	7	3	3	999	999	999	999	0	0
2585	8	3	3	999	999	999	999	0	0
2585	9	3	3	999	999	999	999	0	0
2585	10	3	3	999	999	999	999	0	0
2610	1	3	2	3	1.11111	0	0	1	0
2610	2	3	2	3	1.11111	0	0	1	0
2610	3	3	2	3	1	0	0	1	0
2610	4	3	2	2.75	1	0	0	1	0
2610	5	3	2	4	1	0	0	1	0
2610	6	3	2	3	1.11111	0	0	1	0
2610	7	3	2	3	1.22222	1	1	1	0
2610	8	3	2	3.25	1.11111	0	0	1	0
2610	9	3	2	3	1	0	0	1	0
2610	10	3	2	3.5	1	0	0	1	0
2637	1	3	3	3	1.55556	0	0	0	0
2637	2	3	3	3	1	0	0	0	0
2637	3	3	3	4	1	0	0	0	0
2637	4	3	3	3.75	1	0	0	0	0
2637	5	3	3	3	1	0	0	0	0
2637	6	3	3	3	1.22222	0	0	0	0
2637	7	3	3	3	1.11111	0	0	0	0
2637	8	3	3	999	999	0	1	0	0
2637	9	3	3	3.5	1	0	0	0	0
2637	10	3	3	3.25	1.22222	0	0	0	0
2654	1	2	3	3.5	1	0	0	0	0
2654	2	2	3	3	1	0	0	0	0
2654	3	2	3	3.5	1	0	0	0	0
2654	4	2	3	2.75	1	0	0	0	0
2654	5	2	3	3.5	1	0	0	0	0
2654	6	2	3	3	1	0	0	0	0
2654	7	2	3	3	1	0	0	0	0
2654	8	2	3	3.5	1	0	0	0	0
2654	9	2	3	4	1	0	0	0	0
2654	10	2	3	3	1	1	1	0	0
2664	1	3	1	999	999	999	999	1	0
2664	2	3	1	3.5	2	0	0	1	0
2664	3	3	1	999	999	999	999	1	0
2664	4	3	1	3.25	1.77778	0	0	1	0
2664	5	3	1	999	999	999	999	1	0
2664	6	3	1	999	999	999	999	1	0
2664	7	3	1	999	999	999	999	1	0
2664	8	3	1	999	999	999	999	1	0
2664	9	3	1	999	999	999	999	1	0
2664	10	3	1	999	999	999	999	1	0
2672	1	4	1	3.5	1.22222	0	0	0	1
2672	2	4	1	3.25	1.44444	0	0	0	1
2672	3	4	1	2.5	1.55556	0	0	0	1
2672	4	4	1	1.75	1.44444	0	0	0	1
2672	5	4	1	3.5	1	0	0	0	1
2672	6	4	1	2.5	1	0	0	0	1
2672	7	4	1	2.25	2	0	0	0	1
2672	8	4	1	2	1.22222	0	0	0	1
2672	9	4	1	3	1.22222	0	0	0	1
2672	10	4	1	1.75	1.88889	0	0	0	1
2722	1	4	1	2.75	1.66667	1	1	1	1
2722	2	4	1	2.5	2.66667	0	0	1	1
2722	3	4	1	3.25	1	0	0	1	1
2722	4	4	1	3.75	1	0	0	1	1
2722	5	4	1	3	1.33333	0	0	1	1
2722	6	4	1	3.75	1	0	0	1	1
2722	7	4	1	2.75	1	0	0	1	1
2722	8	4	1	3	1	0	0	1	1
2722	9	4	1	3	1	0	0	1	1
2722	10	4	1	3	1	0	0	1	1
2807	1	4	3	999	999	999	999	1	1
2807	2	4	3	4.5	1.22222	0	0	1	1
2807	3	4	3	999	999	999	999	1	1
2807	4	4	3	4.75	1.33333	0	0	1	1
2807	5	4	3	4.25	1	0	0	1	1
2807	6	4	3	2.75	1.22222	0	0	1	1
2807	7	4	3	2.75	1	0	0	1	1
2807	8	4	3	3.5	1	0	0	1	1
2807	9	4	3	2.75	2.88889	0	0	1	1
2807	10	4	3	3	1.88889	0	0	1	1
2822	1	2	3	3.25	2	1	1	999	0
2822	2	2	3	3.25	1.88889	0	0	999	0
2822	3	2	3	3.75	1.33333	0	0	999	0
2822	4	2	3	3.75	1.11111	0	0	999	0
2822	5	2	3	3	1.22222	0	0	999	0
2822	6	2	3	3.5	1.22222	0	0	999	0
2822	7	2	3	3.75	1.77778	0	0	999	0
2822	8	2	3	3.5	1.11111	0	0	999	0
2822	9	2	3	4.25	1.11111	0	0	999	0
2822	10	2	3	3	1.33333	0	0	999	0
2834	1	3	1	2	2	0	0	0	0
2834	2	3	1	1	2.66667	0	0	0	0
2834	3	3	1	1	4	0	0	0	0
2834	4	3	1	2	3.55556	0	0	0	0
2834	5	3	1	2	2	0	0	0	0
2834	6	3	1	3	1.44444	0	0	0	0
2834	7	3	1	2.25	2.11111	0	0	0	0
2834	8	3	1	3	2.33333	0	0	0	0
2834	9	3	1	3	1.88889	0	0	0	0
2834	10	3	1	3	2	0	0	0	0
2839	1	5	1	3	2.44444	0	0	0	1
2839	2	5	1	999	999	999	999	0	1
2839	3	5	1	4	2.22222	0	0	0	1
2839	5	5	1	999	999	999	999	0	1
2839	6	5	1	999	999	999	999	0	1
2839	7	5	1	999	999	999	999	0	1
2839	8	5	1	999	999	999	999	0	1
2839	9	5	1	3	2.22222	0	0	0	1
2839	10	5	1	5	1	0	0	0	1
2865	1	3	5	1.75	2.11111	0	0	1	0
2865	2	3	5	2.5	2.22222	0	0	1	0
2865	3	3	5	2	1.88889	0	0	1	0
2865	4	3	5	4	1.11111	0	0	1	0
2865	5	3	5	3	1.33333	0	0	1	0
2865	6	3	5	4	1.77778	0	0	1	0
2865	7	3	5	4.25	1	1	1	1	0
2865	8	3	5	3	1.44444	0	0	1	0
2865	9	3	5	4	1.11111	0	0	1	0
2865	10	3	5	3	1.11111	1	1	1	0
2875	1	5	1	3.25	1.55556	0	0	1	1
2875	2	5	1	2.75	1.11111	0	0	1	1
2875	3	5	1	3	1.11111	0	0	1	1
2875	4	5	1	3	1	0	0	1	1
2875	5	5	1	3	1.11111	0	0	1	1
2875	6	5	1	2.5	1.11111	0	0	1	1
2875	7	5	1	3.5	1.11111	0	0	1	1
2875	8	5	1	999	999	999	999	1	1
2875	9	5	1	2.75	1	0	0	1	1
2875	10	5	1	3	1.11111	0	0	1	1
2922	1	4	1	4	1	0	0	0	1
2922	2	4	1	3.25	1	0	0	0	1
2922	3	4	1	3	1	0	0	0	1
2922	4	4	1	3.5	1.11111	0	0	0	1
2922	5	4	1	2.75	1.66667	0	0	0	1
2922	6	4	1	3	1.11111	0	0	0	1
2922	7	4	1	2.75	1.55556	0	0	0	1
2922	8	4	1	2	1.55556	0	0	0	1
2922	9	4	1	3	1	0	0	0	1
2922	10	4	1	3.25	1.44444	0	0	0	1
2926	1	1	3	3	1.22222	0	0	0	1
2926	2	1	3	3	1.11111	0	0	0	1
2926	3	1	3	3	1.33333	0	0	0	1
2926	4	1	3	2.25	2.33333	0	0	0	1
2926	5	1	3	3	1.55556	0	0	0	1
2926	6	1	3	3	1.66667	0	0	0	1
2926	7	1	3	3.5	1.33333	0	0	0	1
2926	8	1	3	1	3.55556	0	0	0	1
2926	9	1	3	3.25	1.77778	0	0	0	1
2926	10	1	3	4.5	1.66667	0	0	0	1
2935	1	5	1	4	1	0	0	1	1
2935	2	5	1	999	999	999	999	1	1
2935	3	5	1	3	1	0	0	1	1
2935	4	5	1	2.75	1	0	0	1	1
2935	5	5	1	3	1	0	0	1	1
2935	6	5	1	3.75	1	0	0	1	1
2935	7	5	1	3	1	0	1	1	1
2935	8	5	1	3.5	1	0	0	1	1
2935	9	5	1	3	1	0	0	1	1
2935	10	5	1	4	1	0	0	1	1
2955	1	5	5	2.5	1.88889	0	0	1	1
2955	2	5	5	3	1.77778	0	0	1	1
2955	3	5	5	3.5	1.55556	0	0	1	1
2955	4	5	5	4	1.22222	0	0	1	1
2955	5	5	5	3.25	1.55556	0	0	1	1
2955	6	5	5	2.5	1.66667	0	0	1	1
2955	7	5	5	2.25	2.44444	0	1	1	1
2955	8	5	5	3	1.66667	0	0	1	1
2955	9	5	5	2.5	1.77778	0	0	1	1
2955	10	5	5	3	1.22222	0	0	1	1
2971	1	4	4	999	999	999	999	1	1
2971	2	4	4	3	1.55556	1	1	1	1
2971	3	4	4	999	999	999	0	1	1
2971	4	4	4	999	999	999	999	1	1
2971	5	4	4	3.25	1.88889	0	0	1	1
2971	6	4	4	3	2.66667	0	0	1	1
2971	7	4	4	999	999	999	999	1	1
2971	8	4	4	999	999	999	999	1	1
2971	9	4	4	3	2.11111	0	0	1	1
2971	10	4	4	999	999	999	999	1	1
2985	1	2	3	2.5	1.77778	0	0	1	0
2985	2	2	3	3.5	1.11111	0	0	1	0
2985	3	2	3	3.5	1	0	0	1	0
2985	4	2	3	2.75	1.11111	0	0	1	0
2985	5	2	3	2.75	1	0	0	1	0
2985	6	2	3	2.5	1.33333	0	0	1	0
2985	7	2	3	3.5	1.22222	0	0	1	0
2985	8	2	3	3	1.33333	0	0	1	0
2985	9	2	3	3	1.44444	0	0	1	0
2985	10	2	3	2.5	1.11111	0	0	1	0
3066	1	1	1	2.5	2.22222	0	0	0	1
3066	2	1	1	2.25	3.33333	0	0	0	1
3066	3	1	1	3.75	1	0	0	0	1
3066	4	1	1	1	2	0	0	0	1
3066	5	1	1	1	1.77778	0	0	0	1
3066	6	1	1	2.25	2.11111	0	1	0	1
3066	7	1	1	3.5	1.66667	0	0	0	1
3066	8	1	1	2	1.44444	1	1	0	1
3066	9	1	1	3	1.44444	0	0	0	1
3066	10	1	1	2	1.88889	0	0	0	1
3192	1	3	5	3	2	0	0	1	0
3192	2	3	5	3	1.55556	0	0	1	0
3192	3	3	5	3	1.66667	0	0	1	0
3192	4	3	5	3	1.44444	0	0	1	0
3192	5	3	5	3	1.33333	0	0	1	0
3192	6	3	5	3	1.77778	0	0	1	0
3192	7	3	5	3	1.77778	0	0	1	0
3192	8	3	5	3.5	1.66667	0	0	1	0
3192	9	3	5	3	1.77778	0	0	1	0
3192	10	3	5	3	1.33333	0	0	1	0
3334	1	4	2	3	1.44444	0	0	1	1
3334	2	4	2	4	1.77778	0	0	1	1
3334	3	4	2	3	1.44444	0	0	1	1
3334	4	4	2	3.5	1	0	0	1	1
3334	5	4	2	3.25	1.33333	0	0	1	1
3334	6	4	2	1	1	0	0	1	1
3334	7	4	2	3	1.33333	0	0	1	1
3334	8	4	2	3.25	1	0	0	1	1
3334	9	4	2	3	1	0	0	1	1
3334	10	4	2	3	1	0	0	1	1
3336	1	5	3	2.75	2.33333	1	1	1	1
3336	2	5	3	2.5	2.44444	0	0	1	1
3336	3	5	3	3	3.44444	1	1	1	1
3336	4	5	3	999	999	999	999	1	1
3336	5	5	3	3.25	2.44444	0	0	1	1
3336	6	5	3	4	1.44444	0	0	1	1
3336	7	5	3	3.75	1.66667	0	0	1	1
3336	8	5	3	3.75	1.22222	0	0	1	1
3336	9	5	3	3.75	1.66667	0	0	1	1
3336	10	5	3	3	1.44444	0	0	1	1
3341	1	5	5	3.25	1	0	0	0	1
3341	2	5	5	3.25	1	0	0	0	1
3341	3	5	5	999	999	1	1	0	1
3341	4	5	5	3	1	0	0	0	1
3341	5	5	5	3.25	1	0	0	0	1
3341	6	5	5	3	1	0	0	0	1
3341	7	5	5	3	1	0	0	0	1
3341	8	5	5	3	1	0	0	0	1
3341	9	5	5	3	1	0	0	0	1
3341	10	5	5	3	1	0	0	0	1
3353	1	4	5	2.75	1	0	0	1	1
3353	2	4	5	3.5	1.22222	0	0	1	1
3353	3	4	5	4	1.55556	0	0	1	1
3353	4	4	5	3	1.11111	0	0	1	1
3353	5	4	5	2.5	1.33333	0	0	1	1
3353	6	4	5	5	1.33333	0	0	1	1
3353	7	4	5	3	1	0	0	1	1
3353	8	4	5	3	1	0	0	1	1
3353	9	4	5	3	1.11111	0	0	1	1
3353	10	4	5	4	1	0	0	1	1
3479	1	5	3	2.5	1.44444	0	0	1	1
3479	2	5	3	2.75	1.22222	0	0	1	1
3479	3	5	3	3	1	0	0	1	1
3479	4	5	3	999	999	999	999	1	1
3479	5	5	3	3	1.33333	0	0	1	1
3479	6	5	3	3	1.11111	0	0	1	1
3479	7	5	3	3.75	1	0	0	1	1
3479	8	5	3	3.75	1.22222	0	0	1	1
3479	9	5	3	3	1	0	0	1	1
3479	10	5	3	3.5	1.33333	0	0	1	1
3607	1	3	5	3	1	0	0	0	0
3607	2	3	5	2.75	1.11111	0	0	0	0
3607	3	3	5	3	1.33333	0	0	0	0
3607	4	3	5	3.25	1	0	0	0	0
3607	5	3	5	3.5	1	0	0	0	0
3607	6	3	5	3	1.11111	0	0	0	0
3607	7	3	5	3.25	1	0	0	0	0
3607	8	3	5	3.5	1	0	0	0	0
3607	9	3	5	3.75	1	0	0	0	0
3607	10	3	5	3	1	0	0	0	0
3642	1	5	1	3.75	1.33333	1	1	1	1
3642	2	5	1	3	1.11111	0	0	1	1
3642	3	5	1	3	1.11111	0	0	1	1
3642	4	5	1	3.25	1.44444	0	0	1	1
3642	5	5	1	999	999	999	999	1	1
3642	6	5	1	999	999	999	999	1	1
3642	7	5	1	2.75	1	0	0	1	1
3642	8	5	1	2.75	1.44444	0	0	1	1
3642	9	5	1	3	2.44444	0	0	1	1
3642	10	5	1	2.75	1.11111	0	0	1	1
3666	1	1	1	2.75	1.22222	0	1	0	1
3666	2	1	1	2.75	1	0	0	0	1
3666	3	1	1	3	1.375	0	0	0	1
3666	4	1	1	999	999	999	999	0	1
3666	5	1	1	999	999	999	999	0	1
3666	6	1	1	2.75	1	0	1	0	1
3666	7	1	1	3.75	1	0	0	0	1
3666	8	1	1	3	1	0	0	0	1
3666	9	1	1	3	1	0	1	0	1
3666	10	1	1	3	1	0	0	0	1
3794	1	5	1	2.5	1.77778	0	0	1	1
3794	2	5	1	2.75	3.44444	0	0	1	1
3794	3	5	1	3	1	0	0	1	1
3794	4	5	1	3	1.11111	0	0	1	1
3794	5	5	1	2.5	1	0	0	1	1
3794	6	5	1	3	1.22222	0	0	1	1
3794	7	5	1	999	999	999	999	1	1
3794	8	5	1	1.5	1.88889	0	0	1	1
3794	9	5	1	3	1	0	0	1	1
3794	10	5	1	3.5	1.55556	0	0	1	1
4059	1	4	2	2.75	3.88889	0	0	1	1
4059	2	4	2	2.5	3	0	0	1	1
4059	3	4	2	2	3.55556	0	0	1	1
4059	4	4	2	1.25	4.11111	0	0	1	1
4059	5	4	2	1.25	4.33333	1	1	1	1
4059	6	4	2	3.5	3.11111	1	1	1	1
4059	7	4	2	3	2.44444	0	0	1	1
4059	8	4	2	3.75	2	0	0	1	1
4059	9	4	2	3.75	2.44444	0	0	1	1
4059	10	4	2	4.5	1.88889	0	0	1	1
4180	1	5	5	3.75	3.11111	0	0	1	1
4180	2	5	5	3.5	2.44444	0	0	1	1
4180	3	5	5	3.5	2	0	0	1	1
4180	4	5	5	3	2.77778	0	0	1	1
4180	5	5	5	2.5	2.44444	0	0	1	1
4180	6	5	5	2.5	2.66667	0	0	1	1
4180	7	5	5	2.75	3.55556	0	0	1	1
4180	8	5	5	2.5	2.55556	0	0	1	1
4180	9	5	5	2	3.11111	0	0	1	1
4180	10	5	5	2.5	3.22222	0	0	1	1
4181	1	4	4	3	1.88889	0	0	1	1
4181	2	4	4	3	2.22222	0	0	1	1
4181	3	4	4	3	2	0	0	1	1
4181	4	4	4	2.75	1.66667	0	0	1	1
4181	5	4	4	2.75	1.66667	0	0	1	1
4181	6	4	4	3	1.88889	0	0	1	1
4181	7	4	4	3.25	1.88889	0	0	1	1
4181	8	4	4	2.5	3.11111	0	0	1	1
4181	9	4	4	2.75	2.44444	0	0	1	1
4181	10	4	4	1.75	2.44444	0	0	1	1
4271	1	4	5	3.5	1.88889	1	1	0	1
4271	2	4	5	3	2.88889	1	1	0	1
4271	3	4	5	3.25	1.44444	0	0	0	1
4271	4	4	5	2.5	1.77778	0	0	0	1
4271	5	4	5	2.5	1.22222	0	0	0	1
4271	6	4	5	3	1.11111	0	0	0	1
4271	7	4	5	3	1.33333	0	0	0	1
4271	8	4	5	2.25	1.33333	0	0	0	1
4271	9	4	5	3.25	1.22222	0	0	0	1
4271	10	4	5	3	1.11111	0	0	0	1
4287	1	5	3	999	999	1	1	0	1
4287	2	5	3	2.5	2.11111	0	0	0	1
4287	3	5	3	2.75	1.33333	0	0	0	1
4287	4	5	3	3.5	1.44444	0	0	0	1
4287	5	5	3	2.5	1.55556	0	0	0	1
4287	6	5	3	3	1.33333	0	0	0	1
4287	7	5	3	4	1.22222	0	0	0	1
4287	8	5	3	3.75	1.11111	0	0	0	1
4287	9	5	3	4.25	1	0	0	0	1
4287	10	5	3	2.5	1.44444	0	0	0	1
4368	1	2	5	999	999	999	999	1	0
4368	2	2	5	999	999	999	999	1	0
4368	3	2	5	999	999	999	999	1	0
4368	4	2	5	999	999	999	999	1	0
4368	5	2	5	999	999	999	999	1	0
4368	6	2	5	999	999	999	999	1	0
4368	7	2	5	999	999	999	999	1	0
4368	8	2	5	999	999	999	999	1	0
4368	9	2	5	999	999	999	999	1	0
4368	10	2	5	999	999	999	999	1	0
4413	1	3	2	3.5	1.55556	0	0	1	0
4413	2	3	2	2.5	1.66667	0	0	1	0
4413	3	3	2	2	1.44444	0	0	1	0
4413	4	3	2	1.25	2.33333	0	0	1	0
4413	5	3	2	2.75	1.77778	0	0	1	0
4413	6	3	2	3.25	1.44444	0	0	1	0
4413	7	3	2	2.75	1.33333	0	0	1	0
4413	8	3	2	3.25	1	0	0	1	0
4413	9	3	2	3	1	0	0	1	0
4413	10	3	2	999	999	999	999	1	0
4459	1	3	4	3	1.22222	0	0	0	0
4459	2	3	4	2.75	1	0	0	0	0
4459	3	3	4	3	1	0	0	0	0
4459	4	3	4	3	1	0	0	0	0
4459	5	3	4	2.5	1.22222	0	0	0	0
4459	6	3	4	3	1	0	0	0	0
4459	7	3	4	3	1	0	0	0	0
4459	8	3	4	3.25	1	0	0	0	0
4459	9	3	4	2.75	1.11111	0	0	0	0
4459	10	3	4	999	999	999	999	0	0

## Sheet: variable labels
		SUBJID	subject ID
		Day	Day of measurement
		LGender	lab gender composition
		LbRace	lab race composition
		ProgAtt	program attitude
		NegAff	negative affect
		IncivilRC	incivility
		NegExpRC	all harm
		MMRaceR	Mentor-mentee race match (0=not match, 1=match)
		MMGenderR	Mentor-mentee gender match (0=not match, 1=match)
